# Supplementary material for: Mpox Virus: Its Molecular Evolution and Potential Impact on Viral Epidemiology
Source: Viruses. 2023 Apr 18;15(4):995. doi: 10.3390/v15040995 (PMC10142743; doi:10.3390/v15040995)
Supplement: Supplementary file 1 [file viruses-15-00995-s001.zip]

Archive with 1 entries (1 files):
- viruses-2312552-supplementary.xlsx
