# Supplementary material for: Mpox Virus: Its Molecular Evolution and Potential Impact on Viral Epidemiology
Source: Viruses. 2023 Apr 18;15(4):995. doi: 10.3390/v15040995 (PMC10142743; doi:10.3390/v15040995)
Supplement: Supplementary file 1 [file viruses-15-00995-s001.zip › viruses-2312552-supplementary.xlsx]

## Sheet: Sheet1
Molecule	Site	Mutation	Frequency of Appearance
			2022-05-01	2022-06-01	2022-07-01	2022-08-01	2022-09-01	2022-10-01
A10L	1	M1-	0	0.00222717	0	0	0	0
A10L	2	S2-	0	0.00222717	0	0	0	0
A11L	98	D98N	0.988372	0.995546	0.980634	0.995356	0.992188	1
A11L	136	D136G	0	0	0.00176056	0	0	0
A11L	245	P245L	0	0	0.00176056	0	0	0
A11L	293	S293F	0	0	0.00352113	0	0	0
A11L	302	R302K	0	0.00222717	0.00176056	0	0	0
A11L	318	L318F	0	0	0	0.00154799	0	0
A11L	389	M389I	0	0	0	0.00309598	0	0
A11L	748	S748F	0	0	0	0.00154799	0.00390625	0
A11L	873	H873Y	0	0	0.00176056	0	0	0
A11L	875	K875-	0.0116279	0	0.00352113	0	0	0
A11L	887	S887-	0	0.00222717	0	0	0	0
A11L	888	F888-	0	0.00222717	0	0	0	0
A11L	889	D889-	0	0.00222717	0	0	0	0
A11L	890	D890-	0	0.00222717	0	0	0	0
A11L	891	E891-	0	0.00222717	0	0	0	0
A11L	892	*892-	0	0.00222717	0	0	0	0
A12R	112	K112-	0	0	0.00352113	0	0	0
A12R	213	E213K	0	0.00222717	0	0.00154799	0	0
A12R	214	D214N	0	0.00890869	0.00704225	0.00309598	0.0078125	0
A12R	279	D279N	0.00581395	0	0	0	0	0
A13L	4	K4-	0.0116279	0	0.00352113	0	0	0
A14L	17	A17T	0.988372	0.995546	0.980634	0.995356	0.988281	1
A16L	68	R68C	0	0	0.00352113	0.00154799	0	0
A16L	76	F76S	0	0	0.00176056	0	0	0
A17L	66	S66L	0	0.00445434	0.00352113	0.00154799	0	0
A17L	106	E106K	0	0	0	0.00154799	0.00390625	0
A17L	132	K132-	0	0	0.00352113	0	0	0
A17L	230	T230M	0	0	0	0.00154799	0.00390625	0
A17L	269	E269K	0	0	0.00176056	0	0	0
A17L	290	R290K	0	0	0	0.00154799	0	0
A18L	38	G38-	0	0	0.00352113	0	0	0
A18L	57	K57N	0	0	0.00176056	0.00154799	0	0
A18L	58	N58Y	0	0	0.00176056	0.00154799	0	0
A18L	179	C179Y	0	0	0.00352113	0.00309598	0.00390625	0
A19R	15	K15-	0.0116279	0	0.00352113	0	0	0
A19R	29	D29N	0.0116279	0.00445434	0.0158451	0.00309598	0.00390625	0
A19R	62	E62K	0.976744	0.995546	0.977113	0.993808	0.988281	1
A19R	243	R243Q	0.97093	0.995546	0.980634	0.995356	0.988281	1
A19R	268	F268-	0	0	0.00176056	0	0	0
A19R	303	E303D	0	0	0	0	0.0117188	0
A19R	319	S319L	0	0	0.00176056	0	0	0
A19R	412	G412-	0	0	0.00352113	0	0	0
A19R	435	E435K	0.976744	0.995546	0.978873	0.995356	0.992188	1
A1L	31	L31-	0	0	0.00176056	0	0	0
A20L	9	G9A	0	0	0	0.00154799	0	0
A20L	50	D50N	0	0	0	0.00154799	0.00390625	0
A20L	56	R56-	0	0	0.00352113	0	0	0
A21L	110	D110N	0	0	0.00176056	0.00154799	0	0
A22R	73	P73S	0	0.00222717	0.00176056	0	0	0
A22R	109	E109K	0	0	0.00176056	0	0	0
A22R	227	R227C	0	0	0	0.00154799	0	0
A22R	229	G229-	0	0	0.00352113	0	0	0
A22R	398	P398L	0	0	0.00176056	0	0	0
A23R	7	S7L	0.00581395	0	0	0.00309598	0	0
A23R	18	K18-	0.0116279	0	0.00352113	0	0	0
A23R	61	D61N	0	0	0.00176056	0	0	0
A23R	112	S112L	0	0.00222717	0	0	0	0
A23R	124	K124-	0	0	0.00176056	0	0	0
A23R	145	P145S	0.00581395	0	0	0	0	0
A23R	185	K185-	0.00581395	0	0.00352113	0	0	0
A24R	43	S43L	0	0.00222717	0.00176056	0	0	0
A24R	307	S307L	0.988372	0.993318	0.980634	0.993808	0.988281	1
A24R	308	L308R	0	0	0.00352113	0	0	0
A24R	310	H310D	0	0	0.00352113	0	0	0
A24R	325	F325-	0	0	0.00352113	0	0	0
A25R	2	K2-	0.0116279	0	0.00528169	0	0	0
A25R	280	D280N	0	0.00445434	0	0	0	0
A25R	622	E622K	0	0	0.00176056	0	0	0
A25R	873	K873-	0.00581395	0	0	0	0	0
A25R	1033	K1033-	0.0116279	0	0	0	0	0
A25R	1160	P1160L	0	0	0.00176056	0	0	0
A28L	36	K36-	0	0	0.00176056	0	0	0
A28L	68	E68K	0	0	0	0.00154799	0	0
A28L	366	E366K	0	0	0.00352113	0.00309598	0	0
A28L	372	D372-	0.0406977	0.0222717	0.0228873	0.0154799	0.03125	0
A28L	373	D373-	0.0116279	0.00222717	0.00880282	0.00464396	0.00390625	0
A28L	374	D374-	0.0116279	0.00222717	0.00352113	0	0.00390625	0
A28L	375	D375-	0.00581395	0.00222717	0.00176056	0	0.00390625	0
A28L	385	D385-	0	0	0	0.00154799	0	0
A28L	432	D432N	0	0	0.00176056	0.00464396	0	0
A28L	505	R505K	0	0	0.00176056	0	0	0
A29L	15	P15S	0	0	0.00352113	0	0	0
A29L	56	K56-	0.0116279	0	0.00352113	0	0	0
A2L	38	K38-	0.00581395	0	0.00176056	0	0	0
A2L	196	S196F	0	0	0	0.00154799	0	0
A30L	7	F7-	0.0116279	0	0.00352113	0	0	0
A30L	101	R101G	0	0	0.00176056	0	0	0
A31L	5	R5W	0	0	0.00176056	0	0	0
A31L	55	A55T	0	0	0.00176056	0	0	0
A31L	243	S243F	0	0	0.00352113	0.00464396	0.015625	0
A32L	71	T71M	0	0	0.00176056	0	0	0
A33R	103	S103F	0	0	0.00176056	0.00154799	0	0
A34L	195	S195A	0.00581395	0.00222717	0.0105634	0	0.00390625	0
A34L	281	S281N	0	0	0	0	0.00390625	0
A35R	25	G25-	0	0	0.00352113	0	0	0
A35R	148	V148I	0	0	0	0.00309598	0	0
A36R	106	K106-	0	0	0.00352113	0	0	0
A37R	88	K88-	0.00581395	0	0.00352113	0	0	0
A37R	115	S115F	0	0.00222717	0	0	0	0
A37R	131	T131A	0	0	0.00176056	0	0	0
A38R	7	S7L	0	0.00890869	0.00352113	0.00464396	0.00390625	0
A38R	52	K52-	0	0	0.00352113	0	0	0
A38R	89	S89F	0	0	0.00528169	0.00154799	0	0
A38R	97	D97N	0	0	0	0.00309598	0	0
A38R	108	E108K	0	0	0	0.00154799	0	0
A38R	167	S167F	0	0.00222717	0	0.00154799	0	0
A39R	37	I37N	0	0.00445434	0	0	0	0
A39R	65	E65K	0	0.00668151	0.00176056	0.00154799	0	0
A39R	92	D92N	0	0.013363	0.0158451	0.0201238	0.0117188	0
A39R	122	K122-	0.00581395	0	0	0	0	0
A3L	46	K46-	0	0	0.00352113	0	0	0
A40L	3	R3K	0	0	0.00352113	0	0	0
A40L	43	K43Q	0	0	0.00176056	0	0	0
A40L	91	D91N	0	0	0	0.00154799	0	0
A40L	192	M192I	0	0	0.00176056	0	0	0
A41L	22	A22V	0	0	0	0.00464396	0	0
A41L	57	S57F	0	0	0.00352113	0.00154799	0	0
A41L	171	S171F	0	0.00222717	0.00352113	0.00154799	0	0
A42R	50	P50-	0	0	0.00352113	0	0	0
A42R	61	L61F	0	0.0111359	0.00704225	0.0123839	0.00390625	0
A43R	79	F79-	0	0	0.00352113	0	0	0
A43R	125	A125T	0	0	0.00704225	0.00154799	0	0
A44R	50	A50S	0	0	0.00176056	0	0	0
A44R	57	E57D	0	0.00222717	0	0	0	0
A44R	58	K58-	0.00581395	0	0.00352113	0	0	0
A45L	1	M1-	0	0	0	0.00154799	0.00390625	0
A45L	11	G11R	0	0.00222717	0.00176056	0	0	0
A45L	16	Y16D	0.00581395	0	0	0	0	0
A45L	44	S44L	0.0116279	0.00445434	0.0193662	0.00309598	0.00390625	0
A45L	91	M91I	0	0	0	0.00464396	0	0
A45L	155	E155K	0	0	0.00352113	0.00464396	0.00390625	0
A45L	209	D209N	0	0.00890869	0.00528169	0.00309598	0.00390625	0
A45L	247	C247Y	0	0	0.00176056	0	0	0
A45L	261	L261F	0	0	0	0.00309598	0	0
A45L	273	S273F	0	0	0	0.00154799	0	0
A45L	287	N287-	0.0116279	0.00445434	0.0176056	0.00309598	0	0
A45L	287	N287K	0	0	0.00176056	0	0	0
A45L	288	D288-	0.0116279	0.00445434	0.0176056	0.00309598	0	0
A45L	288	D288N	0	0	0	0.00154799	0	0
A45L	289	M289-	0.0116279	0.00445434	0.0176056	0.00309598	0	0
A45L	289	M289K	0	0	0.00176056	0	0	0
A45L	326	S326F	0	0	0	0.00309598	0	0
A45L	334	A334V	0	0	0.00176056	0	0	0
A46R	28	G28V	0	0	0.00880282	0.00464396	0	0
A46R	29	S29L	0	0	0	0.00154799	0	0
A46R	35	S35F	0	0	0.00176056	0	0	0
A46R	59	E59K	0	0	0	0.00309598	0	0
A46R	122	E122K	0	0	0	0.00309598	0	0
A47R	81	S81N	0	0	0.00176056	0	0	0
A47R	128	D128N	0	0	0	0.00309598	0	0
A47R	190	D190N	0	0	0.00176056	0.00309598	0.0234375	0
A47R	195	S195F	0	0	0	0.00309598	0.0195312	0
A47R	221	H221Y	0.988372	0.995546	0.980634	0.995356	0.988281	1
A47R	226	D226N	0	0	0	0	0.00390625	0
A47R	235	D235N	0	0	0.00352113	0	0	0
A49R	4	G4V	0	0	0	0.00154799	0.00390625	0
A49R	16	G16E	0	0	0	0.00154799	0	0
A49R	56	K56-	0	0	0.00352113	0	0	0
A49R	81	E81K	0	0	0	0.00154799	0	0
A49R	98	G98E	0	0	0.00352113	0	0	0
A49R	123	D123N	0	0	0.00176056	0.00154799	0.00390625	0
A49R	141	E141K	0	0.00222717	0	0	0	0
A4L	10	F10-	0.00581395	0	0.00352113	0	0	0
A4L	460	A460S	0.00581395	0	0	0	0	0
A4L	593	K593Q	0	0	0	0.00464396	0	0
A4L	594	Q594R	0	0	0	0.00464396	0	0
A50R	138	S138F	0.00581395	0	0.00176056	0	0	0
A50R	182	N182S	0	0	0.00176056	0	0	0
A50R	183	L183M	0	0	0.00176056	0	0	0
A50R	235	D235N	0	0	0	0.00154799	0	0
A50R	243	K243-	0.0116279	0	0.00528169	0	0	0
A50R	325	D325N	0	0	0.00176056	0	0	0
A50R	330	T330S	0	0	0.00352113	0.00154799	0.00390625	0
A50R	442	D442N	0.0116279	0.00445434	0.0158451	0.00309598	0.0078125	0
A50R	476	D476N	0	0	0	0.00154799	0	0
A51R	95	P95S	0	0	0.00880282	0	0	0
A51R	150	F150-	0	0	0.00352113	0	0	0
A5L	110	S110L	0	0	0.00176056	0	0	0
A5L	117	F117-	0	0	0.00176056	0	0	0
A5L	121	S121F	0	0	0	0.00154799	0.00390625	0
A5L	175	S175L	0	0.00222717	0.00352113	0.00154799	0	0
A6R	19	E19K	0	0.00222717	0	0	0	0
A7L	48	K48-	0	0	0.00176056	0	0	0
A7L	60	D60N	0	0	0.00176056	0.00309598	0	0
A7L	193	E193K	0	0	0	0.00154799	0	0
A7L	224	S224L	0	0.00222717	0	0	0	0
A7L	277	D277N	0	0	0.00352113	0.00154799	0	0
A7L	333	D333N	0.00581395	0	0	0	0	0
A7L	357	M357I	0	0.00222717	0.00176056	0	0	0
A8L	42	R42Q	0	0	0	0.00154799	0.00390625	0
A8L	50	P50S	0	0	0.00176056	0	0	0
A8L	106	Q106-	0	0	0.00176056	0	0	0
A8L	122	S122F	0	0	0.00176056	0.00154799	0.00390625	0
A8L	174	E174K	0	0.00222717	0	0	0	0
A8L	248	D248N	0	0.00222717	0.00176056	0.00464396	0.00390625	0
A8L	314	K314-	0.00581395	0	0.00176056	0	0	0
A8L	352	N352-	0	0.00222717	0	0	0	0
A8L	353	S353-	0	0.00222717	0	0	0	0
A8L	354	V354-	0	0.00222717	0	0	0	0
A8L	355	Q355-	0	0.00222717	0	0	0	0
A8L	356	K356-	0	0.00222717	0	0	0	0
A8L	357	S357-	0	0.00222717	0	0	0	0
A8L	358	S358-	0	0.00222717	0	0	0	0
A8L	359	D359-	0	0.00222717	0	0	0	0
A8L	360	F360-	0	0.00222717	0	0	0	0
A8L	361	T361-	0	0.00222717	0	0	0	0
A8L	362	K362-	0	0.00222717	0	0	0	0
A8L	363	V363-	0	0.00222717	0	0	0	0
A8L	364	E364-	0	0.00222717	0	0	0	0
A8L	365	T365-	0	0.00222717	0	0	0	0
A8L	366	V366-	0	0.00222717	0	0	0	0
A8L	367	Y367-	0	0.00222717	0	0	0	0
A8L	368	W368-	0	0.00222717	0	0	0	0
A8L	425	Y425N	0	0	0.00352113	0	0	0
A8L	461	H461Y	0	0	0.00176056	0.00154799	0	0
A8L	519	H519L	0	0	0.00176056	0	0	0
A8L	533	R533Q	0	0	0	0.00309598	0	0
A8L	583	K583-	0	0	0.00176056	0	0	0
A8L	592	D592N	0	0	0.00352113	0.00154799	0	0
A8L	653	D653N	0	0.00222717	0.00176056	0.00309598	0.015625	0
A8L	686	M686I	0	0	0.00176056	0	0.00390625	0
A9R	17	G17-	0	0	0.00352113	0	0	0
A9R	39	R39K	0	0	0	0	0.03125	0.0588235
B10R	12	S12F	0	0	0	0.00154799	0	0
B10R	46	E46K	0	0	0.00176056	0	0	0
B10R	51	S51G	0	0.00222717	0	0	0	0
B10R	141	S141L	0	0.00222717	0	0	0	0
B10R	170	R170Q	0	0	0	0.00154799	0	0
B11R	174	E174K	0	0	0.00176056	0	0	0
B11R	179	S179L	0	0.00445434	0.00176056	0.00773994	0	0
B11R	196	S196L	0	0	0	0.00154799	0	0
B11R	221	E221K	0.00581395	0	0	0.00154799	0	0
B11R	240	F240-	0	0	0.00352113	0	0	0
B11R	250	E250K	0	0.00222717	0.00528169	0.00309598	0.0078125	0
B12R	6	E6-	0	0	0.00352113	0	0	0
B12R	111	E111K	0	0	0.00352113	0.00619195	0.00390625	0
B12R	274	S274L	0	0	0	0.00773994	0.00390625	0
B13R	37	S37L	0	0	0.00176056	0	0	0
B13R	65	F65C	0	0	0	0.00154799	0	0
B13R	67	D67N	0	0	0.00352113	0.00154799	0	0
B13R	69	R69C	0	0	0.00352113	0.00154799	0	0
B13R	96	K96-	0	0	0.00528169	0	0	0
B13R	112	A112T	0	0	0	0.00154799	0	0
B16R	37	M37I	0	0	0	0.00154799	0.00390625	0
B16R	64	A64T	0	0.00222717	0	0	0	0
B16R	104	S104F	0	0.00222717	0	0.00154799	0.00390625	0
B16R	124	N124-	0	0	0	0.00154799	0	0
B16R	125	R125-	0	0	0	0.00154799	0	0
B16R	126	R126-	0	0	0	0.00154799	0	0
B16R	127	Y127-	0	0	0	0.00154799	0	0
B16R	128	L128-	0	0	0	0.00154799	0	0
B16R	129	C129-	0	0	0	0.00154799	0	0
B16R	130	T130-	0	0	0	0.00154799	0	0
B16R	131	V131-	0	0	0	0.00154799	0	0
B16R	144	R144K	0	0	0	0.00309598	0	0
B16R	188	D188N	0	0.0178174	0.0264085	0.0108359	0	0
B16R	237	S237L	0	0	0.00352113	0.00464396	0.00390625	0
B16R	273	S273N	0	0	0	0.00154799	0	0
B17R	63	N63S	0	0	0.00176056	0	0	0
B17R	106	E106K	0	0	0.00176056	0	0	0
B17R	212	A212T	0	0	0	0.00154799	0.00390625	0
B17R	237	M237I	0	0	0	0.00154799	0.00390625	0
B17R	367	K367-	0	0.00222717	0.00352113	0	0	0
B17R	388	R388Q	0	0	0	0	0.00390625	0
B17R	452	E452K	0	0.00222717	0.0105634	0.0340557	0.0234375	0.0588235
B17R	518	P518S	0	0	0	0.00154799	0	0
B17R	683	S683L	0	0	0	0.00154799	0.0078125	0
B17R	689	R689C	0.0116279	0.00445434	0.0158451	0.00309598	0.00390625	0
B17R	689	R689H	0	0	0.00176056	0	0	0
B17R	709	E709K	0	0	0	0.00464396	0	0
B17R	731	S731L	0	0.00445434	0	0	0	0
B19R	91	S91L	0.00581395	0.00222717	0.0123239	0	0	0
B19R	99	D99-	0	0	0.00176056	0	0	0
B19R	227	E227D	0	0	0	0	0.00390625	0
B19R	266	P266S	0.00581395	0	0	0	0	0
B19R	345	G345E	0	0	0	0.00154799	0	0
B20R	31	E31K	0	0	0	0.00464396	0.0078125	0
B20R	129	F129-	0	0	0.00352113	0	0	0
B20R	189	D189N	0	0	0	0.0123839	0	0
B21R	47	S47L	0	0.00222717	0.00528169	0	0	0
B21R	137	E137K	0	0	0.00176056	0	0	0
B21R	151	L151F	0	0	0.00352113	0.00154799	0	0
B21R	209	D209N	0.976744	0.993318	0.978873	0.995356	0.988281	1
B21R	258	D258N	0	0	0	0.00309598	0	0
B21R	303	A303V	0	0	0.00176056	0	0	0
B21R	375	R375Q	0	0	0.00176056	0	0	0
B21R	430	K430-	0.00581395	0	0.00528169	0	0	0
B21R	451	S451F	0	0	0	0.00154799	0	0
B21R	469	S469L	0	0	0	0.00154799	0	0
B21R	532	S532L	0	0.0244989	0.0123239	0.00309598	0.00390625	0
B21R	553	S553N	0	0	0.00352113	0	0	0
B21R	622	S622F	0	0	0	0.00154799	0.00390625	0
B21R	722	P722S	0.97093	0.993318	0.975352	0.995356	0.988281	1
B21R	726	P726-	0	0	0.00352113	0	0	0
B21R	812	S812L	0	0.00222717	0.00176056	0	0	0
B21R	862	E862K	0	0	0	0.00154799	0.0078125	0
B21R	906	I906-	0	0	0.00176056	0	0	0
B21R	929	G929D	0	0	0.00176056	0.00154799	0.0078125	0
B21R	945	P945H	0	0	0.00176056	0	0	0
B21R	958	D958N	0	0	0	0.00154799	0	0
B21R	1139	E1139K	0	0	0.00176056	0	0	0
B21R	1190	S1190L	0	0.00222717	0	0	0	0
B21R	1197	R1197K	0	0	0	0.00154799	0	0
B21R	1232	A1232V	0	0	0	0.00154799	0	0
B21R	1253	S1253L	0	0	0	0.00309598	0	0
B21R	1274	S1274L	0	0	0.00176056	0.00154799	0	0
B21R	1292	M1292-	0	0	0	0.00154799	0	0
B21R	1293	Y1293-	0	0	0	0.00154799	0	0
B21R	1382	D1382N	0	0	0	0.00309598	0	0
B21R	1459	S1459L	0	0	0	0.00154799	0	0
B21R	1546	D1546N	0	0	0	0.00619195	0	0
B21R	1584	E1584R	0	0	0.00176056	0	0	0
B21R	1590	S1590F	0	0.00668151	0	0.00464396	0	0
B21R	1604	D1604N	0.0116279	0.100223	0.102113	0.0851393	0.101562	0
B21R	1633	S1633L	0	0	0	0.00309598	0	0
B21R	1634	E1634K	0	0	0	0.00154799	0	0
B21R	1660	A1660T	0	0	0	0.00154799	0	0
B21R	1712	D1712N	0	0	0	0	0.00390625	0
B21R	1741	M1741I	0.965116	0.993318	0.973592	0.99226	0.984375	0.941176
B21R	1749	S1749L	0	0	0	0.00154799	0	0
B21R	1877	D1877N	0	0.00222717	0.00176056	0	0	0
B2R	28	D28N	0	0	0	0.00154799	0	0
B2R	121	E121K	0	0.0222717	0.0193662	0.0356037	0.0117188	0
B2R	153	E153K	0	0.00222717	0	0.00154799	0	0
B2R	178	D178N	0	0	0	0.00309598	0	0
B2R	243	A243V	0	0.00445434	0	0	0	0.0588235
B2R	288	S288L	0.0290698	0.00890869	0.0140845	0.00773994	0.0234375	0
B3R	288	D288N	0	0	0	0.00309598	0	0
B3R	289	E289K	0	0.00222717	0	0	0	0
B4R	100	L100I	0	0	0	0.00154799	0	0
B4R	120	H120Y	0.0116279	0.00445434	0.0193662	0.00309598	0.00390625	0
B4R	172	D172N	0	0	0.00528169	0	0	0
B4R	224	E224K	0	0	0.00176056	0	0	0
B4R	324	P324S	0	0	0.00528169	0	0	0
B4R	349	G349S	0	0.00222717	0.00176056	0	0	0
B4R	445	R445K	0	0	0	0.00154799	0	0
B4R	478	P478S	0	0	0.00176056	0.00154799	0	0
B5R	27	S27-	0	0.00222717	0.00176056	0	0	0
B5R	46	E46V	0	0	0	0.00154799	0.00390625	0
B5R	70	E70K	0.00581395	0	0	0	0	0
B5R	88	F88-	0.0116279	0	0.00176056	0	0	0
B5R	110	S110L	0	0	0	0	0.00390625	0
B5R	194	E194A	0	0.00222717	0	0	0	0
B5R	255	S255L	0	0.00445434	0.00176056	0.00309598	0	0
B5R	293	S293L	0	0.00222717	0	0	0	0
B5R	306	E306K	0	0	0	0.00154799	0	0
B5R	314	R314C	0	0	0.00704225	0	0.00390625	0
B5R	339	R339C	0	0	0	0.00309598	0	0
B5R	382	E382K	0	0	0	0.00154799	0	0
B5R	400	P400-	0	0	0.00176056	0	0	0
B5R	401	S401-	0	0	0.00176056	0	0	0
B5R	402	L402-	0	0	0.00176056	0	0	0
B5R	403	K403-	0	0	0.00176056	0	0	0
B5R	404	I404-	0	0	0.00176056	0	0	0
B5R	405	M405-	0	0	0.00176056	0	0	0
B5R	406	I406-	0	0	0.00176056	0	0	0
B5R	435	D435N	0	0	0.00352113	0	0	0
B5R	441	D441Y	0	0	0	0.00154799	0	0
B5R	477	F477-	0	0	0.00176056	0	0	0
B5R	530	A530T	0	0	0.00176056	0	0	0
B5R	553	E553K	0	0	0	0.00309598	0	0
B6R	50	S50L	0	0	0	0.00154799	0	0
B6R	53	H53Y	0	0	0.00176056	0	0	0
B6R	69	E69K	0	0.00222717	0.00352113	0.00154799	0.00390625	0
B6R	84	E84K	0	0	0	0.00154799	0	0
B6R	115	G115E	0	0.00222717	0	0	0	0
B6R	115	G115R	0	0.00222717	0	0	0	0
B6R	129	E129K	0	0	0.00176056	0	0	0
B6R	221	P221S	0.0116279	0.00668151	0.0211268	0.00309598	0.00390625	0
B7R	53	D53N	0	0	0	0.00309598	0	0
B7R	79	E79K	0	0.00222717	0	0.00154799	0	0
B7R	119	V119A	0	0	0.00176056	0	0	0
B8R	14	A14V	0	0	0	0.00154799	0	0
B9R	62	E62K	0.0116279	0	0	0	0.00390625	0
B9R	211	K211-	0	0	0.00352113	0	0	0
B9R	262	F262L	0	0	0.00176056	0	0	0
B9R	263	L263F	0.965116	0.982183	0.978873	0.995356	0.988281	1
C10L	122	K122-	0	0	0.00352113	0	0	0
C11L	24	D24N	0	0	0.00176056	0.00154799	0	0
C11L	121	R121K	0	0	0	0	0.00390625	0
C11L	131	E131K	0	0	0.00176056	0	0	0
C11L	146	S146F	0	0.00222717	0.00176056	0.00309598	0	0
C11L	277	M277I	0	0	0.00176056	0.0139319	0.0078125	0
C12L	56	E56-	0	0.00222717	0	0	0	0
C12L	57	N57-	0	0.00222717	0	0	0	0
C12L	58	I58-	0	0.00222717	0	0	0	0
C12L	59	S59-	0	0.00222717	0	0	0	0
C12L	60	N60-	0	0.00222717	0	0	0	0
C12L	61	E61-	0	0.00222717	0	0	0	0
C12L	62	N62-	0	0.00222717	0	0	0	0
C12L	63	I63-	0	0.00222717	0	0	0	0
C12L	71	F71-	0.00581395	0	0.00352113	0	0	0
C13L	36	E36K	0	0	0.00352113	0.00154799	0	0
C14L	20	R20C	0	0	0.00176056	0	0	0
C15L	38	G38E	0.0116279	0.00445434	0.0193662	0.00309598	0.00390625	0
C15L	63	F63C	0	0	0.00176056	0.00928793	0	0
C15L	78	P78S	0.988372	0.995546	0.980634	0.995356	0.988281	1
C15L	87	E87K	0	0	0.00176056	0.00154799	0	0
C15L	128	S128L	0.0348837	0.0378619	0.00704225	0.0185759	0.015625	0
C15L	130	P130S	0	0	0.00352113	0.00154799	0	0
C16L	10	E10K	0	0	0	0.00154799	0	0
C16L	143	K143-	0.0116279	0	0.00352113	0	0	0
C16L	199	E199K	0	0	0	0.00154799	0	0
C16L	260	A260T	0	0	0	0.00154799	0	0
C16L	402	T402A	0	0.00222717	0	0	0	0
C17L	102	D102N	0	0	0	0.00309598	0	0
C17L	109	L109I	0	0	0.00176056	0	0	0
C17L	142	A142V	0	0	0	0.00154799	0.00390625	0
C17L	154	G154-	0	0	0.00176056	0	0	0
C17L	155	V155G	0	0.00445434	0	0.00154799	0.00390625	0
C17L	156	S156L	0.0290698	0.00890869	0.0140845	0.00773994	0.0195312	0
C17L	164	S164F	0	0	0	0.00154799	0	0
C17L	180	S180L	0	0.00222717	0	0	0	0
C17L	227	A227T	0	0	0.0105634	0.00464396	0.0078125	0
C17L	273	D273N	0	0	0	0.00309598	0	0
C18L	33	R33Q	0	0.00668151	0.0105634	0.0356037	0.0117188	0
C18L	38	R38C	0	0.00222717	0.00176056	0	0	0
C18L	96	T96S	0	0	0.00176056	0	0	0
C18L	125	E125K	0.988372	0.993318	0.980634	0.995356	0.988281	1
C18L	132	E132K	0	0	0	0.00154799	0	0
C18L	192	P192-	0	0	0.00176056	0	0	0
C18L	314	D314N	0	0	0.00352113	0	0	0
C18L	438	L438P	0	0	0.00176056	0	0	0
C19L	96	S96R	0	0	0	0.00154799	0	0
C19L	100	D100N	0	0	0.00352113	0.00464396	0.00390625	0
C19L	110	K110-	0.00581395	0	0.00176056	0	0	0
C19L	174	K174Q	0	0	0	0.00154799	0	0
C19L	294	D294N	0	0.00222717	0	0	0	0
C19L	353	E353K	0.976744	0.995546	0.980634	0.995356	0.988281	1
C1L	92	D92N	0	0.00222717	0.00352113	0.00154799	0	0
C1L	93	K93-	0.00581395	0	0	0	0	0
C1L	165	H165Y	0	0	0	0.00154799	0.00390625	0
C1L	254	L254F	0	0.00222717	0.00176056	0.00464396	0.00390625	0
C1L	255	D255N	0	0	0.00528169	0.00309598	0	0
C1L	256	D256N	0	0	0.00880282	0.00619195	0.00390625	0
C20L	54	D54N	0	0.00445434	0	0	0	0
C21L	8	D8N	0	0	0.00352113	0.00154799	0	0
C21L	68	R68K	0	0	0	0.00154799	0	0
C21L	107	S107L	0	0	0	0.00154799	0	0
C21L	119	N119S	0	0	0	0.00154799	0.0078125	0
C22L	41	E41K	0	0.00222717	0	0	0	0
C22L	48	K48-	0.0116279	0	0.00352113	0	0	0
C22L	110	P110S	0	0	0.00352113	0	0	0
C22L	129	D129E	0	0	0.00352113	0	0	0
C22L	222	M222I	0.00581395	0.00222717	0	0	0	0
C23R	79	M79I	0.00581395	0.00222717	0.0105634	0	0.00390625	0
C2L	7	L7V	0	0	0	0.00928793	0	0
C2L	49	G49R	0	0	0.00176056	0	0	0
C2L	136	R136Q	0.00581395	0.00222717	0.0105634	0	0.00390625	0
C2L	162	D162N	0.0174419	0.0267261	0.00352113	0.00309598	0	0
C2L	184	D184N	0	0	0.00528169	0	0	0
C2L	219	D219N	0	0.00222717	0.00352113	0.00154799	0	0
C2L	221	E221K	0	0	0	0.00464396	0	0
C2L	286	S286L	0	0	0.00352113	0	0	0
C4L	92	E92K	0	0	0	0.00464396	0	0
C4L	261	E261K	0	0	0	0.00309598	0	0
C4L	321	S321F	0	0	0.00176056	0	0	0
C4L	351	C351Y	0	0	0.00176056	0	0	0
C5L	39	S39F	0	0	0.00176056	0	0	0
C5L	44	E44K	0	0.00222717	0	0	0	0
C5L	99	P99S	0	0	0.00352113	0.00154799	0	0
C5L	140	R140K	0	0.00222717	0	0	0	0
C5L	185	E185K	0	0	0.00352113	0.00154799	0	0
C6R	12	F12-	0	0	0.00352113	0	0	0
C6R	80	M80I	0.00581395	0	0	0	0	0
C6R	134	D134N	0	0	0	0.00309598	0	0
C6R	146	K146-	0.0116279	0.00222717	0.0123239	0	0	0
C7L	12	D12N	0	0.00222717	0.00352113	0.00464396	0.00390625	0
C7L	22	E22K	0	0	0	0.00154799	0.00390625	0
C7L	126	E126K	0	0	0	0.00773994	0.00390625	0
C7L	184	S184-	0	0	0.00352113	0	0	0
C7L	186	P186L	0	0.00445434	0	0.00154799	0	0
C9L	48	R48C	0.988372	0.991091	0.963028	0.978328	0.988281	0.882353
C9L	187	D187N	0.0116279	0.00445434	0.0193662	0.00309598	0.00390625	0
C9L	219	R219K	0	0	0.00352113	0.00154799	0	0
C9L	353	R353K	0	0	0.00176056	0	0	0
C9L	356	P356Q	0	0.00222717	0	0	0	0
C9L	476	I476G	0	0	0.0105634	0.00154799	0.00390625	0
C9L	478	D478N	0	0	0.00176056	0	0.00390625	0
C9L	479	G479E	0	0	0	0.00154799	0	0
D10L	57	E57K	0	0	0	0	0.00390625	0
D10L	93	K93-	0.00581395	0	0.00176056	0	0	0
D11L	8	D8N	0	0.00222717	0.00352113	0.0263158	0.015625	0
D11L	14	S14F	0	0	0	0.00464396	0	0
D11L	15	D15N	0	0	0	0	0.00390625	0
D11L	108	R108H	0	0	0.00176056	0	0	0
D11L	148	P148-	0	0	0.00352113	0	0	0
D11L	150	D150-	0	0	0	0.00154799	0	0
D11L	155	R155K	0	0	0	0.00154799	0	0
D12L	28	E28K	0	0.00222717	0	0	0	0
D12L	124	S124L	0	0.00222717	0.00176056	0	0	0
D12L	133	E133K	0.00581395	0	0	0.00309598	0.00390625	0
D12L	176	E176K	0	0.00222717	0	0	0	0
D13L	13	D13N	0.0116279	0.00445434	0.0193662	0.00309598	0.00390625	0
D13L	67	S67T	0	0	0.00176056	0	0	0
D13L	130	E130K	0	0.00222717	0.00352113	0.00773994	0	0
D13L	279	I279K	0	0	0	0.00154799	0	0
D13L	279	I279N	0	0	0	0.0139319	0.0078125	0
D19L	38	D38N	0.00581395	0.00222717	0	0	0	0
D19L	163	L163-	0	0	0.00176056	0	0	0
D19L	210	E210-	0	0	0.00176056	0	0	0
D19L	211	L211-	0	0	0.00176056	0	0	0
D19L	212	M212-	0	0	0.00176056	0	0	0
D19L	213	S213-	0	0	0.00176056	0	0	0
D19L	214	K214-	0	0	0.00176056	0	0	0
D19L	215	*215-	0	0	0.00176056	0	0	0
D1L	14	H14-	0	0	0.00176056	0	0	0
D1L	15	D15-	0	0.00222717	0	0	0	0
D1L	16	D16-	0	0.00222717	0	0	0	0
D1L	17	L17-	0	0.00222717	0	0	0	0
D1L	18	D18-	0	0.00222717	0	0	0	0
D1L	19	L19-	0	0.00222717	0	0	0	0
D1L	20	W20-	0	0.00222717	0	0	0	0
D1L	21	S21-	0	0.00222717	0	0	0	0
D1L	22	L22-	0	0.00222717	0	0	0	0
D1L	23	S23-	0	0.00222717	0	0	0	0
D1L	24	L24-	0	0.00222717	0	0	0	0
D1L	25	V25-	0	0.00222717	0	0	0	0
D1L	26	D26-	0	0.00222717	0	0	0	0
D1L	27	D27-	0	0.00222717	0	0	0	0
D1L	28	Y28-	0	0.00222717	0	0	0	0
D1L	29	K29-	0	0.00222717	0	0	0	0
D1L	30	K30-	0	0.00222717	0	0	0	0
D1L	31	H31-	0	0.00222717	0	0	0	0
D1L	32	G32-	0	0.00222717	0	0	0	0
D1L	33	L33-	0	0.00222717	0	0	0	0
D1L	34	G34-	0	0.00222717	0	0	0	0
D1L	35	V35-	0	0.00222717	0	0	0	0
D1L	36	D36-	0	0.00222717	0	0	0	0
D1L	37	C37-	0	0.00222717	0	0	0	0
D1L	38	Y38-	0	0.00222717	0	0	0	0
D1L	39	V39-	0	0.00222717	0	0	0	0
D1L	40	L40-	0	0.00222717	0	0	0	0
D1L	41	E41-	0	0.00222717	0	0	0	0
D1L	42	P42-	0	0.00222717	0	0	0	0
D1L	43	V43-	0	0.00222717	0	0	0	0
D1L	44	V44-	0	0.00222717	0	0	0	0
D1L	45	D45-	0	0.00222717	0	0	0	0
D1L	46	R46-	0	0.00222717	0	0	0	0
D1L	47	K47-	0	0.00222717	0	0	0	0
D1L	48	I48-	0	0.00222717	0	0	0	0
D1L	49	F49-	0	0.00222717	0	0	0	0
D1L	50	D50-	0	0.00222717	0	0	0	0
D1L	51	R51-	0	0.00222717	0	0	0	0
D1L	52	F52-	0	0.00222717	0	0	0	0
D1L	53	L53-	0	0.00222717	0	0	0	0
D1L	54	L54-	0	0.00222717	0	0	0	0
D1L	55	E55-	0	0.00222717	0	0	0	0
D1L	56	P56-	0	0.00222717	0	0	0	0
D1L	57	I57-	0	0.00222717	0	0	0	0
D1L	58	C58-	0	0.00222717	0	0	0	0
D1L	59	D59-	0	0.00222717	0	0	0	0
D1L	60	P60-	0	0.00222717	0	0	0	0
D1L	61	V61-	0	0.00222717	0	0	0	0
D1L	62	D62-	0	0.00222717	0	0	0	0
D1L	63	V63-	0	0.00222717	0	0	0	0
D1L	64	L64-	0	0.00222717	0	0	0	0
D1L	65	Y65-	0	0.00222717	0	0	0	0
D1L	66	D66-	0	0.00222717	0	0	0	0
D1L	67	Y67-	0	0.00222717	0	0	0	0
D1L	68	F68-	0	0.00222717	0	0	0	0
D1L	69	R69-	0	0.00222717	0	0	0	0
D1L	70	I70-	0	0.00222717	0	0	0	0
D1L	71	H71-	0	0.00222717	0	0	0	0
D1L	72	R72-	0	0.00222717	0	0	0	0
D1L	73	D73-	0	0.00222717	0	0	0	0
D1L	74	N74-	0	0.00222717	0	0	0	0
D1L	75	I75-	0	0.00222717	0	0	0	0
D1L	76	D76-	0	0.00222717	0	0	0	0
D1L	77	Q77-	0	0.00222717	0	0	0	0
D1L	78	Y78-	0	0.00222717	0	0	0	0
D1L	79	I79-	0	0.00222717	0	0	0	0
D1L	80	V80-	0	0.00222717	0	0	0	0
D1L	81	D81-	0	0.00222717	0	0	0	0
D1L	82	R82-	0	0.00222717	0	0	0	0
D1L	83	L83-	0	0.00222717	0	0	0	0
D1L	84	F84-	0	0.00222717	0	0	0	0
D1L	85	A85-	0	0.00222717	0	0	0	0
D1L	86	Y86-	0	0.00222717	0	0	0	0
D1L	87	I87-	0	0.00222717	0	0	0	0
D1L	88	T88-	0	0.00222717	0	0	0	0
D1L	89	Y89-	0	0.00222717	0	0	0	0
D1L	90	K90-	0	0.00222717	0	0	0	0
D1L	91	D91-	0	0.00222717	0	0	0	0
D1L	92	I92-	0	0.00222717	0	0	0	0
D1L	93	I93-	0	0.00222717	0	0	0	0
D1L	94	S94-	0	0.00222717	0	0	0	0
D1L	95	A95-	0	0.00222717	0	0	0	0
D1L	96	L96-	0	0.00222717	0	0	0	0
D1L	97	V97-	0	0.00222717	0	0	0	0
D1L	98	S98-	0	0.00222717	0	0	0	0
D1L	99	K99-	0	0.00222717	0	0	0	0
D1L	100	N100-	0	0.00222717	0	0	0	0
D1L	101	Y101-	0	0.00222717	0	0	0	0
D1L	102	M102-	0	0.00222717	0	0	0	0
D1L	103	E103-	0	0.00222717	0	0	0	0
D1L	104	D104-	0	0.00222717	0	0	0	0
D1L	105	I105-	0	0.00222717	0	0	0	0
D1L	106	F106-	0	0.00222717	0	0	0	0
D1L	107	S107-	0	0.00222717	0	0	0	0
D1L	108	I108-	0	0.00222717	0	0	0	0
D1L	109	I109-	0	0.00222717	0	0	0	0
D1L	110	I110-	0	0.00222717	0	0	0	0
D1L	111	K111-	0	0.00222717	0	0	0	0
D1L	112	N112-	0	0.00222717	0	0	0	0
D1L	113	C113-	0	0.00222717	0	0	0	0
D1L	114	N114-	0	0.00222717	0	0	0	0
D1L	115	S115-	0	0.00222717	0	0	0	0
D1L	116	V116-	0	0.00222717	0	0	0	0
D1L	117	Q117-	0	0.00222717	0	0	0	0
D1L	118	D118-	0	0.00222717	0	0	0	0
D1L	119	L119-	0	0.00222717	0	0	0	0
D1L	120	L120-	0	0.00222717	0	0	0	0
D1L	121	L121-	0	0.00222717	0	0	0	0
D1L	122	Y122-	0	0.00222717	0	0	0	0
D1L	123	Y123-	0	0.00222717	0	0	0	0
D1L	124	L124-	0	0.00222717	0	0	0	0
D1L	125	S125-	0	0.00222717	0	0	0	0
D1L	125	S125F	0	0	0.00176056	0	0	0
D1L	126	N126-	0	0.00222717	0	0	0	0
D1L	127	A127-	0	0.00222717	0	0	0	0
D1L	128	Y128-	0	0.00222717	0	0	0	0
D1L	129	V129-	0	0.00222717	0	0	0	0
D1L	130	E130-	0	0.00222717	0	0	0	0
D1L	131	I131-	0	0.00222717	0	0	0	0
D1L	132	D132-	0	0.00222717	0	0	0	0
D1L	133	I133-	0	0.00222717	0	0	0	0
D1L	134	V134-	0	0.00222717	0	0	0	0
D1L	135	D135-	0	0.00222717	0	0	0	0
D1L	136	L136-	0	0.00222717	0	0	0	0
D1L	137	M137-	0	0.00222717	0	0	0	0
D1L	138	V138-	0	0.00222717	0	0	0	0
D1L	139	D139-	0	0.00222717	0	0	0	0
D1L	140	H140-	0	0.00222717	0	0	0	0
D1L	141	G141-	0	0.00222717	0	0	0	0
D1L	142	A142-	0	0.00222717	0	0	0	0
D1L	143	V143-	0	0.00222717	0	0	0	0
D1L	144	I144-	0	0.00222717	0	0	0	0
D1L	145	Y145-	0	0.00222717	0	0	0	0
D1L	146	K146-	0	0.00222717	0	0	0	0
D1L	147	I147-	0	0.00222717	0	0	0	0
D1L	148	E148-	0	0.00222717	0	0	0	0
D1L	149	C149-	0	0.00222717	0	0	0	0
D1L	150	L150-	0	0.00222717	0	0	0	0
D1L	151	N151-	0	0.00222717	0	0	0	0
D1L	152	A152-	0	0.00222717	0	0	0	0
D1L	153	Y153-	0	0.00222717	0	0	0	0
D1L	154	F154-	0	0.00222717	0	0	0	0
D1L	155	R155-	0	0.00222717	0	0	0	0
D1L	156	G156-	0	0.00222717	0	0	0	0
D1L	157	I157-	0	0.00222717	0	0	0	0
D1L	158	C158-	0	0.00222717	0	0	0	0
D1L	159	K159-	0	0.00222717	0.00176056	0	0	0
D1L	160	K160-	0	0.00222717	0	0	0	0
D1L	161	E161-	0	0.00222717	0	0	0	0
D1L	162	S162-	0	0.00222717	0	0	0	0
D1L	163	S163-	0	0.00222717	0	0	0	0
D1L	164	V164-	0	0.00222717	0	0	0	0
D1L	165	V165-	0	0.00222717	0	0	0	0
D1L	166	E166-	0	0.00222717	0	0	0	0
D1L	167	F167-	0	0.00222717	0	0	0	0
D1L	168	I168-	0	0.00222717	0	0	0	0
D1L	169	L169-	0	0.00222717	0	0	0	0
D1L	170	N170-	0	0.00222717	0	0	0	0
D1L	171	C171-	0	0.00222717	0	0	0	0
D1L	172	G172-	0	0.00222717	0	0	0	0
D1L	173	I173-	0	0.00222717	0	0	0	0
D1L	174	P174-	0	0.00222717	0	0	0	0
D1L	175	D175-	0	0.00222717	0	0	0	0
D1L	176	E176-	0	0.00222717	0	0	0	0
D1L	177	N177-	0	0.00222717	0	0	0	0
D1L	178	D178-	0	0.00222717	0	0	0	0
D1L	179	V179-	0	0.00222717	0	0	0	0
D1L	180	K180-	0	0.00222717	0	0	0	0
D1L	181	L181-	0	0.00222717	0	0	0	0
D1L	182	D182-	0	0.00222717	0	0	0	0
D1L	183	L183-	0	0.00222717	0	0	0	0
D1L	184	Y184-	0	0.00222717	0	0	0	0
D1L	185	K185-	0	0.00222717	0	0	0	0
D1L	186	I186-	0	0.00222717	0	0	0	0
D1L	187	I187-	0	0.00222717	0	0	0	0
D1L	188	Q188-	0	0.00222717	0	0	0	0
D1L	189	Y189-	0	0.00222717	0	0	0	0
D1L	190	T190-	0	0.00222717	0	0	0	0
D1L	191	R191-	0	0.00222717	0	0	0	0
D1L	192	G192-	0	0.00222717	0	0	0	0
D1L	193	F193-	0	0.00222717	0	0	0	0
D1L	194	L194-	0	0.00222717	0	0	0	0
D1L	195	V195-	0	0.00222717	0	0	0	0
D1L	196	D196-	0	0.00222717	0	0	0	0
D1L	197	E197-	0	0.00222717	0	0	0	0
D1L	198	P198-	0	0.00222717	0	0	0	0
D1L	199	T199-	0	0.00222717	0	0	0	0
D1L	200	V200-	0	0.00222717	0	0	0	0
D1L	201	L201-	0	0.00222717	0	0	0	0
D1L	202	E202-	0	0.00222717	0	0	0	0
D1L	203	I203-	0	0.00222717	0	0	0	0
D1L	204	Y204-	0	0.00222717	0	0	0	0
D1L	205	K205-	0	0.00222717	0	0	0	0
D1L	206	L206-	0	0.00222717	0	0	0	0
D1L	207	C207-	0	0.00222717	0	0	0	0
D1L	208	I208-	0	0.00222717	0	0	0	0
D1L	209	P209-	0	0.00222717	0	0	0	0
D1L	210	Y210-	0	0.00222717	0	0	0	0
D1L	211	I211-	0	0.00222717	0	0	0	0
D1L	212	E212-	0	0.00222717	0	0	0	0
D1L	213	D213-	0	0.00222717	0	0	0	0
D1L	214	I214-	0	0.00222717	0	0	0	0
D1L	215	N215-	0	0.00222717	0	0	0	0
D1L	216	Q216-	0	0.00222717	0	0	0	0
D1L	217	L217-	0	0.00222717	0	0	0	0
D1L	218	D218-	0	0.00222717	0	0	0	0
D1L	219	A219-	0	0.00222717	0	0	0	0
D1L	220	G220-	0	0.00222717	0	0	0	0
D1L	221	G221-	0	0.00222717	0	0	0	0
D1L	222	R222-	0	0.00222717	0	0	0	0
D1L	223	T223-	0	0.00222717	0	0	0	0
D1L	224	L224-	0	0.00222717	0	0	0	0
D1L	225	L225-	0	0.00222717	0	0	0	0
D1L	226	Y226-	0	0.00222717	0	0	0	0
D1L	227	R227-	0	0.00222717	0	0	0	0
D1L	227	R227C	0	0	0.00176056	0.00154799	0	0
D1L	228	A228-	0	0.00222717	0	0	0	0
D1L	229	I229-	0	0.00222717	0	0	0	0
D1L	230	Y230-	0	0.00222717	0	0	0	0
D1L	231	A231-	0	0.00222717	0	0	0	0
D1L	232	G232-	0	0.00222717	0	0	0	0
D1L	233	Y233-	0	0.00222717	0	0	0	0
D1L	233	Y233H	0	0	0	0.00154799	0	0
D1L	234	I234-	0	0.00222717	0	0	0	0
D1L	235	D235-	0	0.00222717	0	0	0	0
D1L	236	L236-	0	0.00222717	0	0	0	0
D1L	237	V237-	0	0.00222717	0	0	0	0
D1L	238	S238-	0	0.00222717	0	0	0	0
D1L	239	W239-	0	0.00222717	0	0	0	0
D1L	240	L240-	0	0.00222717	0	0	0	0
D1L	241	L241-	0	0.00222717	0	0	0	0
D1L	242	E242-	0	0.00222717	0	0	0	0
D1L	243	N243-	0	0.00222717	0	0	0	0
D1L	244	G244-	0	0.00222717	0	0	0	0
D1L	245	A245-	0	0.00222717	0	0	0	0
D1L	246	N246-	0	0.00222717	0	0	0	0
D1L	247	V247-	0	0.00222717	0	0	0	0
D1L	248	N248-	0	0.00222717	0	0	0	0
D1L	249	A249-	0	0.00222717	0	0	0	0
D1L	250	V250-	0	0.00222717	0	0	0	0
D1L	251	M251-	0	0.00222717	0	0	0	0
D1L	252	S252-	0	0.00222717	0	0	0	0
D1L	253	N253-	0	0.00222717	0	0	0	0
D1L	254	G254-	0	0.00222717	0	0	0	0
D1L	255	Y255-	0	0.00222717	0	0	0	0
D1L	256	T256-	0	0.00222717	0	0	0	0
D1L	257	C257-	0	0.00222717	0	0	0	0
D1L	258	L258-	0	0.00222717	0	0	0	0
D1L	259	D259-	0	0.00222717	0	0	0	0
D1L	260	V260-	0	0.00222717	0	0	0	0
D1L	261	A261-	0	0.00222717	0	0	0	0
D1L	261	A261V	0	0.00222717	0.00880282	0.0108359	0	0
D1L	262	V262-	0	0.00222717	0	0	0	0
D1L	263	D263-	0	0.00222717	0	0	0	0
D1L	264	R264-	0	0.00222717	0	0	0	0
D1L	265	G265-	0	0.00222717	0	0	0	0
D1L	266	S266-	0	0.00222717	0	0	0	0
D1L	267	V267-	0	0.00222717	0	0	0	0
D1L	268	I268-	0	0.00222717	0	0	0	0
D1L	269	A269-	0	0.00222717	0	0	0	0
D1L	270	R270-	0	0.00222717	0	0	0	0
D1L	271	R271-	0	0.00222717	0	0	0	0
D1L	272	E272-	0	0.00222717	0	0	0	0
D1L	273	A273-	0	0.00222717	0	0	0	0
D1L	274	H274-	0	0.00222717	0	0	0	0
D1L	275	L275-	0	0.00222717	0	0	0	0
D1L	276	K276-	0	0.00222717	0	0	0	0
D1L	277	I277-	0	0.00222717	0	0	0	0
D1L	278	L278-	0	0.00222717	0	0	0	0
D1L	279	E279-	0	0.00222717	0	0	0	0
D1L	280	I280-	0	0.00222717	0	0	0	0
D1L	281	L281-	0	0.00222717	0	0	0	0
D1L	282	L282-	0	0.00222717	0	0	0	0
D1L	283	R283-	0	0.00222717	0	0	0	0
D1L	284	E284-	0	0.00222717	0	0	0	0
D1L	285	P285-	0	0.00222717	0	0	0	0
D1L	286	L286-	0	0.00222717	0	0	0	0
D1L	287	S287-	0	0.00222717	0	0	0	0
D1L	288	I288-	0	0.00222717	0	0	0	0
D1L	289	D289-	0	0.00222717	0	0	0	0
D1L	290	C290-	0	0.00222717	0	0	0	0
D1L	291	I291-	0	0.00222717	0	0	0	0
D1L	292	K292-	0	0.00222717	0	0	0	0
D1L	293	L293-	0	0.00222717	0	0	0	0
D1L	294	A294-	0	0.00222717	0	0	0	0
D1L	295	I295-	0	0.00222717	0	0	0	0
D1L	296	L296-	0	0.00222717	0	0	0	0
D1L	297	N297-	0	0.00222717	0	0	0	0
D1L	298	N298-	0	0.00222717	0	0	0	0
D1L	299	T299-	0	0.00222717	0	0	0	0
D1L	300	I300-	0	0.00222717	0	0	0	0
D1L	301	E301-	0	0.00222717	0	0	0	0
D1L	302	N302-	0	0.00222717	0	0	0	0
D1L	303	H303-	0	0.00222717	0	0	0	0
D1L	304	D304-	0	0.00222717	0	0	0	0
D1L	305	V305-	0	0.00222717	0	0	0	0
D1L	306	I306-	0	0.00222717	0	0	0	0
D1L	307	K307-	0	0.00222717	0	0	0	0
D1L	308	L308-	0	0.00222717	0	0	0	0
D1L	309	C309-	0	0.00222717	0	0	0	0
D1L	310	I310-	0	0.00222717	0	0	0	0
D1L	311	K311-	0	0.00222717	0	0	0	0
D1L	312	Y312-	0	0.00222717	0	0	0	0
D1L	313	F313-	0	0.00222717	0	0	0	0
D1L	314	M314-	0	0.00222717	0	0	0	0
D1L	315	M315-	0	0.00222717	0	0	0	0
D1L	316	V316-	0	0.00222717	0	0	0	0
D1L	317	D317-	0	0.00222717	0	0	0	0
D1L	318	Y318-	0	0.00222717	0	0	0	0
D1L	319	S319-	0	0.00222717	0	0	0	0
D1L	320	L320-	0	0.00222717	0	0	0	0
D1L	321	C321-	0	0.00222717	0	0	0	0
D1L	322	N322-	0	0.00222717	0	0	0	0
D1L	323	V323-	0	0.00222717	0	0	0	0
D1L	324	Y324-	0	0.00222717	0	0	0	0
D1L	325	A325-	0	0.00222717	0	0	0	0
D1L	326	S326-	0	0.00222717	0	0	0	0
D1L	327	S327-	0	0.00222717	0	0	0	0
D1L	328	L328-	0	0.00222717	0	0	0	0
D1L	329	F329-	0	0.00222717	0	0	0	0
D1L	330	D330-	0	0.00222717	0	0	0	0
D1L	331	Y331-	0	0.00222717	0	0	0	0
D1L	332	I332-	0	0.00222717	0	0	0	0
D1L	333	I333-	0	0.00222717	0	0	0	0
D1L	334	D334-	0	0.00222717	0	0	0	0
D1L	335	C335-	0	0.00222717	0	0	0	0
D1L	336	K336-	0	0.00222717	0	0	0	0
D1L	337	Q337-	0	0.00222717	0	0	0	0
D1L	338	E338-	0	0.00222717	0	0	0	0
D1L	339	L339-	0	0.00222717	0	0	0	0
D1L	340	E340-	0	0.00222717	0	0	0	0
D1L	341	Y341-	0	0.00222717	0	0	0	0
D1L	342	I342-	0	0.00222717	0	0	0	0
D1L	343	R343-	0	0.00222717	0	0	0	0
D1L	344	Q344-	0	0.00222717	0	0	0	0
D1L	345	M345-	0	0.00222717	0	0	0	0
D1L	346	K346-	0	0.00222717	0	0	0	0
D1L	347	I347-	0	0.00222717	0	0	0	0
D1L	348	H348-	0	0.00222717	0	0	0	0
D1L	349	N349-	0	0.00222717	0	0	0	0
D1L	350	T350-	0	0.00222717	0	0	0	0
D1L	351	T351-	0	0.00222717	0	0	0	0
D1L	352	M352-	0	0.00222717	0	0	0	0
D1L	353	Y353-	0	0.00222717	0	0	0	0
D1L	354	E354-	0	0.00222717	0	0	0	0
D1L	355	L355-	0	0.00222717	0	0	0	0
D1L	356	I356-	0	0.00222717	0	0	0	0
D1L	357	Y357-	0	0.00222717	0	0	0	0
D1L	358	N358-	0	0.00222717	0	0	0	0
D1L	359	R359-	0	0.00222717	0	0	0	0
D1L	360	D360-	0	0.00222717	0	0	0	0
D1L	361	K361-	0	0.00222717	0	0	0	0
D1L	362	N362-	0	0.00222717	0	0	0	0
D1L	363	K363-	0	0.00222717	0	0	0	0
D1L	364	H364-	0	0.00222717	0	0	0	0
D1L	365	A365-	0	0.00222717	0	0	0	0
D1L	366	S366-	0	0.00222717	0	0	0	0
D1L	367	H367-	0	0.00222717	0	0	0	0
D1L	368	I368-	0	0.00222717	0	0	0	0
D1L	369	L369-	0	0.00222717	0	0	0	0
D1L	370	H370-	0	0.00222717	0	0	0	0
D1L	371	R371-	0	0.00222717	0	0	0	0
D1L	372	Y372-	0	0.00222717	0	0	0	0
D1L	373	S373-	0	0.00222717	0	0	0	0
D1L	374	K374-	0	0.00222717	0	0	0	0
D1L	375	H375-	0	0.00222717	0	0	0	0
D1L	376	P376-	0	0.00222717	0	0	0	0
D1L	377	V377-	0	0.00222717	0	0	0	0
D1L	378	L378-	0	0.00222717	0	0	0	0
D1L	379	T379-	0	0.00222717	0	0	0	0
D1L	380	Q380-	0	0.00222717	0	0	0	0
D1L	381	C381-	0	0.00222717	0	0	0	0
D1L	382	I382-	0	0.00222717	0	0	0	0
D1L	383	T383-	0	0.00222717	0	0	0	0
D1L	384	K384-	0	0.00222717	0	0	0	0
D1L	385	G385-	0	0.00222717	0	0	0	0
D1L	386	F386-	0	0.00222717	0	0	0	0
D1L	387	K387-	0	0.00222717	0	0	0	0
D1L	388	I388-	0	0.00222717	0	0	0	0
D1L	389	Y389-	0	0.00222717	0	0	0	0
D1L	390	T390-	0	0.00222717	0	0	0	0
D1L	391	E391-	0	0.00222717	0	0	0	0
D1L	392	V392-	0	0.00222717	0	0	0	0
D1L	393	T393-	0	0.00222717	0	0	0	0
D1L	394	E394-	0	0.00222717	0	0	0	0
D1L	395	Q395-	0	0.00222717	0	0	0	0
D1L	396	V396-	0	0.00222717	0	0	0	0
D1L	397	T397-	0	0.00222717	0	0	0	0
D1L	398	K398-	0	0.00222717	0	0	0	0
D1L	399	A399-	0	0.00222717	0	0	0	0
D1L	400	L400-	0	0.00222717	0	0	0	0
D1L	401	N401-	0	0.00222717	0	0	0	0
D1L	402	R402-	0	0.00222717	0	0	0	0
D1L	403	R403-	0	0.00222717	0	0	0	0
D1L	404	A404-	0	0.00222717	0	0	0	0
D1L	405	L405-	0	0.00222717	0	0	0	0
D1L	406	I406-	0	0.00222717	0	0	0	0
D1L	407	D407-	0	0.00222717	0	0	0	0
D1L	408	E408-	0	0.00222717	0	0	0	0
D1L	409	I409-	0	0.00222717	0	0	0	0
D1L	410	I410-	0	0.00222717	0	0	0	0
D1L	411	N411-	0	0.00222717	0	0	0	0
D1L	412	N412-	0	0.00222717	0	0	0	0
D1L	413	V413-	0	0.00222717	0	0	0	0
D1L	414	S414-	0	0.00222717	0	0	0	0
D1L	415	T415-	0	0.00222717	0	0	0	0
D1L	416	D416-	0	0.00222717	0	0	0	0
D1L	417	D417-	0	0.00222717	0	0	0	0
D1L	418	N418-	0	0.00222717	0	0	0	0
D1L	419	L419-	0	0.00222717	0	0	0	0
D1L	420	L420-	0	0.00222717	0	0	0	0
D1L	421	S421-	0	0.00222717	0	0	0	0
D1L	422	K422-	0	0.00222717	0	0	0	0
D1L	423	L423-	0	0.00222717	0	0	0	0
D1L	424	P424-	0	0.00222717	0	0	0	0
D1L	425	L425-	0	0.00222717	0	0	0	0
D1L	426	E426-	0	0.00222717	0	0	0	0
D1L	427	I427-	0	0.00222717	0	0	0	0
D1L	428	R428-	0	0.00222717	0	0	0	0
D1L	429	D429-	0	0.00222717	0	0	0	0
D1L	430	L430-	0	0.00222717	0	0	0	0
D1L	431	I431-	0	0.00222717	0	0	0	0
D1L	432	V432-	0	0.00222717	0	0	0	0
D1L	433	S433-	0	0.00222717	0	0	0	0
D1L	434	Q434-	0	0.00222717	0	0	0	0
D1L	435	A435-	0	0.00222717	0	0	0	0
D1L	436	V436-	0	0.00222717	0	0	0	0
D1L	437	I437-	0	0.00222717	0	0	0	0
D1L	438	*438-	0	0.00222717	0	0	0	0
D3R	91	S91L	0	0	0	0.00154799	0	0
D3R	127	R127-	0	0	0.00352113	0	0	0
D5R	126	R126K	0	0.00222717	0.00528169	0.00309598	0.0117188	0
D5R	174	G174E	0	0	0.00176056	0	0	0
D5R	213	R213Q	0	0.00445434	0	0	0	0
D5R	213	R213L	0	0	0.00352113	0	0	0
D6L	56	A56-	0	0	0.00352113	0	0	0
D6L	63	E63K	0.00581395	0.00668151	0.00176056	0.00619195	0	0
D6L	73	G73D	0	0	0	0.00773994	0	0
D7L	20	R20K	0	0	0.00176056	0	0	0
D7L	318	S318F	0	0.00222717	0.00176056	0	0	0
D7L	324	M324I	0	0	0.00176056	0	0	0
D7L	372	D372N	0	0	0.00176056	0.00154799	0	0
D7L	381	K381-	0	0	0.00352113	0	0	0
D7L	384	G384-	0.0116279	0	0.00176056	0	0	0
D7L	447	D447N	0	0	0.00704225	0	0	0
D8L	5	G5-	0	0	0.00352113	0	0	0
D8L	14	V14A	0	0	0.00176056	0	0	0
D8L	41	S41L	0	0	0	0.00154799	0.00390625	0
D8L	65	*65Y	0	0	0	0	0.0078125	0
D9L	47	K47-	0.00581395	0	0.00352113	0	0	0
D9L	71	D71N	0	0	0.00352113	0.00154799	0	0
D9L	80	S80F	0	0	0	0	0.00390625	0
D9L	158	E158K	0	0.00222717	0.00352113	0.00154799	0	0
D9L	160	D160N	0	0.00222717	0.00176056	0	0	0
D9L	205	E205K	0	0	0	0.00154799	0	0
D9L	423	A423D	0.982558	0.993318	0.977113	0.99226	0.984375	1
D9L	489	S489F	0	0	0.00176056	0	0	0
D9L	492	R492S	0	0	0.00352113	0	0	0
D9L	528	E528K	0	0.00222717	0	0	0	0
D9L	539	D539N	0	0	0.00176056	0.00154799	0.0117188	0
D9L	548	T548A	0	0	0	0.00154799	0	0
D9L	584	Q584Y	0	0	0	0	0.00390625	0
D9L	585	I585T	0	0	0	0	0.00390625	0
E10R	58	D58N	0	0.00222717	0	0	0	0
E10R	159	F159-	0	0	0.00352113	0	0	0
E10R	198	H198Y	0	0.00222717	0.00176056	0	0	0
E10R	247	D247N	0	0	0.00176056	0	0	0
E11L	86	K86-	0	0	0.00352113	0	0	0
E11L	155	D155N	0	0	0	0	0.00390625	0
E11L	313	A313T	0	0	0	0.00309598	0.00390625	0
E11L	344	E344K	0	0.00222717	0	0	0	0
E11L	429	E429K	0	0	0	0.00154799	0	0
E11L	511	E511K	0	0.00222717	0	0	0	0
E11L	552	E552K	0	0	0	0.0232198	0.0078125	0
E11L	613	D613N	0	0	0	0	0.00390625	0
E12L	59	D59N	0	0.00445434	0	0	0	0
E12L	203	K203-	0.0116279	0	0.00352113	0	0	0
E13L	14	D14N	0	0	0	0	0.00390625	0
E13L	499	G499-	0	0	0.00176056	0	0	0
E1R	108	S108L	0	0	0	0.00154799	0.00390625	0
E1R	496	K496R	0	0	0	0.00309598	0.00390625	0
E1R	528	V528I	0	0.00222717	0.00176056	0	0	0
E1R	543	A543T	0	0	0.00176056	0	0	0
E1R	553	E553K	0.0116279	0.00445434	0.0176056	0.00309598	0.00390625	0
E1R	700	E700K	0.00581395	0.00222717	0.00704225	0.0247678	0.0390625	0
E1R	771	D771N	0	0	0	0.00309598	0	0
E1R	788	D788N	0	0	0	0.00154799	0	0
E1R	790	A790-	0	0	0.00352113	0	0	0
E1R	790	A790V	0	0	0	0.00154799	0	0
E1R	831	E831K	0	0	0.00352113	0	0	0
E2L	8	K8-	0.0116279	0.00222717	0.00528169	0	0	0
E3R	26	G26-	0	0	0.00352113	0	0	0
E3R	47	E47K	0.00581395	0.0155902	0.00352113	0.00619195	0.015625	0.117647
E3R	195	L195I	0	0	0	0.00154799	0	0
E4R	20	E20K	0	0	0	0.00154799	0	0
E4R	86	K86-	0	0	0.00352113	0	0	0
E4R	171	E171K	0	0	0.00176056	0	0	0
E4R	192	D192E	0.00581395	0	0.00880282	0	0.00390625	0
E5R	21	S21L	0	0	0.00176056	0	0	0
E5R	131	T131I	0	0	0.00176056	0	0.00390625	0
E5R	162	E162K	0	0	0	0.00154799	0	0
E5R	263	D263N	0.00581395	0	0	0	0	0
E5R	265	D265N	0	0	0	0.00154799	0.00390625	0
E5R	286	K286-	0	0	0.00176056	0	0	0
E5R	430	G430E	0	0	0.00176056	0	0	0
E5R	443	G443E	0	0	0	0.00309598	0	0
E5R	448	D448N	0	0	0	0.00154799	0	0
E5R	455	S455R	0	0.00222717	0.00176056	0	0	0
E5R	501	F501-	0	0	0.00176056	0	0	0
E5R	677	K677-	0.00581395	0	0.00352113	0	0	0
E5R	729	D729N	0	0.0200445	0.00704225	0.00309598	0	0
E5R	785	P785S	0	0	0	0.00154799	0	0
E6R	4	G4K	0	0.0178174	0.00704225	0.00309598	0	0
E6R	4	G4E	0	0.00890869	0.00352113	0.00309598	0.00390625	0
E6R	440	T440I	0	0	0.00176056	0	0	0
E6R	463	D463N	0	0	0	0.00154799	0	0
E6R	477	Y477F	0	0	0	0	0.0078125	0
E6R	521	S521F	0	0	0	0	0.00390625	0
E6R	550	F550-	0	0	0.00352113	0	0	0
E6R	606	K606E	0.994186	0.995546	0.996479	1	0.988281	1
E7R	31	V31I	0	0	0	0.00309598	0	0
E7R	52	E52K	0	0	0	0.00154799	0	0
E7R	55	E55A	0	0	0	0	0.00390625	0
E7R	124	F124-	0	0	0.00352113	0	0	0
E8L	13	K13-	0	0	0.00352113	0	0	0
E8L	139	D139N	0	0	0	0.00154799	0	0
E8L	260	E260K	0	0	0	0.00154799	0.00390625	0
E9R	19	S19F	0	0	0	0.00464396	0	0
E9R	189	S189L	0	0	0.00176056	0.00154799	0	0
F10L	7	F7-	0.0116279	0	0.00352113	0	0	0
F1L	60	K60-	0.00581395	0	0.00176056	0	0	0
F1L	196	P196S	0	0.00222717	0	0	0	0
F1L	252	I252-	0	0	0.00176056	0	0	0
F1L	253	D253-	0	0	0.00176056	0	0	0
F1L	254	S254-	0	0	0.00176056	0	0	0
F1L	262	M262I	0.00581395	0.00222717	0.00704225	0	0.00390625	0
F2L	40	H40Y	0	0.00890869	0.00880282	0.00464396	0.015625	0
F2L	88	A88T	0	0	0	0.00154799	0	0
F2L	178	D178N	0	0.00222717	0	0	0	0
F2L	275	F275-	0	0	0.00352113	0	0	0
F2L	348	P348H	0	0	0	0.00773994	0	0
F2L	379	E379K	0	0	0	0.00154799	0	0
F2L	387	E387K	0	0	0	0.00309598	0.0078125	0
F2L	430	E430K	0	0.00222717	0	0	0	0
F2L	457	R457H	0	0.00222717	0	0	0	0
F2L	522	M522I	0	0.00445434	0.00176056	0.00309598	0	0
F2L	560	R560K	0	0.00222717	0	0.00154799	0	0
F2L	605	S605L	0	0	0	0.00154799	0.00390625	0
F2L	684	G684A	0	0	0.00176056	0.0201238	0.0078125	0
F2L	712	S712L	0	0	0	0.00154799	0	0
F3L	21	S21-	0	0	0.00176056	0	0	0
F3L	102	S102L	0	0.00445434	0.00176056	0	0.0078125	0
F3L	120	R120K	0.00581395	0	0	0	0	0
F4L	153	E153-	0	0	0.00352113	0	0	0
F4L	161	N161I	0	0.00222717	0	0	0	0
F4L	179	E179V	0	0	0	0.00309598	0	0
F5R	173	L173I	0	0.00222717	0	0	0	0
F5R	493	E493K	0	0	0	0.00154799	0	0
F5R	539	H539Y	0	0	0.00176056	0.00309598	0	0
F5R	542	E542K	0	0	0	0	0.00390625	0
F6R	17	E17K	0	0.00222717	0.00176056	0	0.0078125	0
F6R	44	N44Y	0	0	0	0.0108359	0	0
F6R	121	D121N	0.00581395	0.00222717	0.0105634	0	0.00390625	0
F7R	28	R28K	0	0	0	0	0.00390625	0.117647
F7R	42	D42N	0	0	0.00176056	0.00154799	0	0
F7R	91	V91A	0	0.00222717	0	0	0	0
F7R	128	F128-	0	0	0.00352113	0	0	0
F8L	25	R25Q	0	0.00222717	0.00176056	0.00154799	0	0
F8L	108	L108F	0.988372	0.991091	0.980634	0.995356	0.988281	1
F8L	143	D143N	0	0	0	0.00154799	0	0
F8L	218	D218N	0	0	0	0.00464396	0	0
F8L	333	S333L	0	0	0.00176056	0	0	0
F8L	573	V573L	0	0	0	0.00154799	0	0
F8L	633	E633K	0	0	0	0.00154799	0	0
F8L	736	S736L	0	0	0.00528169	0.0123839	0.00390625	0
F8L	877	R877Q	0	0	0	0.00154799	0.00390625	0
F8L	888	E888K	0	0.00222717	0	0	0	0
F8L	956	R956-	0	0	0.00176056	0	0	0
F8L	957	S957-	0	0	0.00176056	0	0	0
F8L	958	F958-	0	0	0.00176056	0	0	0
F8L	959	K959-	0	0	0.00176056	0	0	0
F8L	960	L960-	0	0	0.00176056	0	0	0
F8L	961	G961-	0	0	0.00176056	0	0	0
F8L	962	S962-	0	0	0.00176056	0	0	0
F8L	963	N963-	0	0	0.00176056	0	0	0
F9R	56	D56N	0.982558	0.995546	0.980634	0.995356	0.988281	1
G10R	4	G4E	0.00581395	0.00222717	0	0	0	0
G10R	19	P19H	0	0	0.00176056	0	0	0
G10R	54	D54N	0	0	0	0.00309598	0.00390625	0
G10R	119	P119A	0	0	0.00176056	0	0	0
G10R	137	G137-	0	0	0.00352113	0	0	0
G10R	141	D141N	0	0	0.00176056	0	0.0078125	0
G10R	142	M142I	0.988372	0.993318	0.975352	0.995356	0.984375	1
G10R	194	R194H	0.0930233	0.126949	0.102113	0.122291	0.113281	0
G10R	213	S213L	0	0.00222717	0	0.00309598	0.0117188	0
G1L	105	R105Q	0	0	0	0.00154799	0	0
G1L	193	P193S	0	0	0.00176056	0.00154799	0	0
G1L	291	M291I	0	0	0	0.00154799	0	0
G1L	361	D361Y	0	0	0.00176056	0	0	0
G1L	368	I368V	0	0	0	0.00309598	0	0
G1L	369	K369M	0	0	0	0.00154799	0	0
G1L	391	G391E	0	0	0	0.00154799	0	0
G1L	392	D392V	0	0	0	0.00154799	0	0
G1L	398	M398T	0	0	0.00176056	0	0	0
G1L	404	S404-	0	0.00222717	0	0	0	0
G1L	405	K405-	0	0.00222717	0	0	0	0
G1L	406	Q406-	0	0.00222717	0	0	0	0
G1L	407	D407-	0	0.00222717	0	0	0	0
G1L	408	I408-	0	0.00222717	0	0	0	0
G1L	409	S409-	0	0.00222717	0	0	0	0
G1L	415	E415K	0	0.00445434	0.00176056	0.0123839	0	0
G1L	424	S424L	0	0	0.00352113	0.00309598	0	0
G1L	472	S472F	0	0	0	0.00154799	0	0
G1L	519	M519I	0	0	0	0.00154799	0	0
G1L	552	D552N	0	0	0	0.00309598	0	0
G1L	584	K584-	0	0	0.00352113	0	0	0
G2L	31	A31G	0	0	0.00176056	0	0	0
G3R	42	S42L	0	0	0	0.00309598	0	0
G3R	97	G97-	0.00581395	0	0.00352113	0	0	0
G4L	21	E21D	0	0	0	0.00154799	0	0
G4L	40	F40-	0.00581395	0	0.00352113	0	0	0
G5R	8	S8L	0	0	0	0.00154799	0	0
G5R	72	F72-	0	0	0.00352113	0	0	0
G5R	109	E109K	0.00581395	0.00445434	0	0.00464396	0	0
G5R	277	K277I	0.00581395	0	0	0	0	0
G6R	25	K25-	0	0	0.00352113	0	0	0
G7R	115	E115K	0	0	0	0.00154799	0	0
G7R	120	A120V	0	0	0	0.00154799	0	0
G7R	133	D133N	0	0	0.00352113	0.00154799	0	0
G7R	143	D143N	0	0.00222717	0.00176056	0.00154799	0	0
G8L	196	D196N	0.988372	0.995546	0.980634	0.993808	0.992188	1
G8L	284	S284F	0	0	0	0.00309598	0	0
G8L	348	E348-	0	0	0.00176056	0	0	0
G9R	30	S30L	0.988372	0.995546	0.978873	0.993808	0.988281	1
G9R	63	E63K	0	0	0	0.00619195	0	0
G9R	88	D88N	0.988372	0.995546	0.978873	0.995356	0.988281	1
G9R	157	G157S	0	0	0.00176056	0	0	0
G9R	211	S211L	0	0.00222717	0.00176056	0.00309598	0.015625	0
G9R	249	S249-	0	0	0.00352113	0	0	0
H1L	48	S48F	0	0.00222717	0	0	0	0
H1L	111	V111I	0	0	0.00176056	0	0	0
H2R	24	V24I	0	0	0	0.00309598	0	0
H2R	88	R88K	0.0174419	0.0267261	0.00352113	0.00309598	0	0
H2R	112	M112T	0.00581395	0	0	0	0	0
H2R	138	A138V	0	0	0	0	0.0078125	0
H3L	15	D15N	0	0	0	0.00154799	0	0
H3L	165	E165K	0	0.00222717	0	0.00154799	0	0
H3L	182	D182N	0	0	0	0.00154799	0	0
H3L	223	M223I	0	0	0	0.00154799	0	0
H3L	282	F282-	0	0	0.00176056	0	0	0
H4L	1	M1-	0	0	0.00176056	0	0	0
H4L	35	R35Q	0.00581395	0.00222717	0	0	0	0
H4L	51	T51K	0	0.00222717	0	0	0	0
H4L	66	I66V	0	0	0.00176056	0	0	0
H4L	113	D113N	0	0	0	0.00309598	0	0
H4L	115	F115-	0.0116279	0	0.00352113	0	0	0
H4L	140	V140I	0	0	0	0.0123839	0	0
H4L	231	D231N	0	0.00222717	0	0	0	0
H4L	241	G241E	0	0	0	0.00309598	0	0
H4L	257	S257F	0	0	0	0	0.0078125	0
H4L	268	K268N	0	0	0	0.00309598	0.00390625	0
H4L	352	E352K	0	0.00222717	0.00352113	0	0	0
H4L	374	N374T	0	0	0	0.00154799	0	0
H4L	379	D379N	0	0	0	0	0.00390625	0
H4L	544	G544E	0	0	0	0.00309598	0	0
H4L	565	D565N	0	0	0	0	0.00390625	0
H4L	597	E597K	0	0	0	0.00154799	0.00390625	0
H4L	682	K682-	0	0	0.00352113	0	0	0
H4L	727	V727A	0	0.00445434	0.00528169	0.00619195	0.0351562	0.0588235
H4L	740	H740Y	0.982558	0.993318	0.980634	0.995356	0.992188	1
H5R	3	W3H	0	0	0	0.00154799	0	0
H5R	3	W3R	0	0	0	0.00154799	0	0
H5R	4	S4A	0	0	0	0.00154799	0	0
H5R	49	P49L	0	0	0	0.0201238	0.0078125	0
H5R	92	S92F	0.00581395	0.013363	0.00352113	0.00464396	0.015625	0.117647
H5R	203	K203-	0	0	0.00352113	0	0	0
H6R	192	D192N	0	0.00222717	0	0.00154799	0	0
H6R	218	R218K	0	0	0	0.00154799	0	0
H6R	268	S268L	0	0.00222717	0	0	0	0
H7R	2	E2K	0	0	0	0.00154799	0	0
H7R	44	D44N	0	0	0.00352113	0.00619195	0	0
H7R	112	K112-	0	0	0.00352113	0	0	0
I1L	243	E243K	0	0	0	0.00154799	0	0
I1L	312	E312K	0	0	0	0.00154799	0	0
I2L	55	F55-	0.0116279	0	0.00352113	0	0	0
I3L	20	D20N	0	0	0	0.00154799	0	0
I3L	135	S135L	0	0	0	0.00154799	0	0
I3L	195	V195I	0	0	0	0.00154799	0	0
I4L	195	E195V	0	0	0.00176056	0	0	0
I4L	256	R256C	0	0.00890869	0.00176056	0	0	0
I4L	306	S306F	0	0	0.00176056	0	0.00390625	0
I4L	316	K316-	0	0	0.00352113	0	0	0
I4L	317	N317-	0	0	0.00352113	0	0	0
I4L	318	T318N	0	0	0.00352113	0	0	0
I4L	336	D336N	0.00581395	0	0	0	0	0
I4L	358	G358E	0	0	0	0.00154799	0	0
I4L	573	V573L	0	0	0.00176056	0	0	0
I4L	633	F633-	0	0	0.00176056	0	0	0
I6L	122	S122F	0	0	0.00176056	0.00309598	0	0
I6L	140	S140L	0	0.00222717	0	0.00154799	0.0078125	0
I6L	179	F179I	0	0	0.00176056	0	0	0
I6L	179	F179-	0	0	0.00176056	0	0	0
I7L	73	E73K	0	0	0.00176056	0	0	0
I7L	84	D84N	0	0	0.00352113	0	0	0
I7L	229	S229F	0	0	0	0	0.00390625	0
I7L	286	H286Y	0	0	0	0.00154799	0	0
I8R	9	F9-	0.00581395	0	0.00352113	0	0	0
I8R	10	F10-	0.00581395	0	0.00352113	0	0	0
I8R	239	T239A	0	0	0.00176056	0	0	0
I8R	322	M322I	0	0	0.00176056	0	0	0
I8R	341	P341H	0	0.00222717	0	0	0	0
I8R	489	R489K	0	0	0	0.00154799	0	0
J1L	92	L92F	0	0	0.00352113	0	0.00390625	0
J1L	105	S105L	0.947674	0.964365	0.973592	0.995356	0.988281	0.941176
J1L	225	S225L	0	0.00222717	0	0.00464396	0.00390625	0
J1R	171	C171R	0	0	0.00176056	0	0	0
J1R	264	D264N	0.959302	0.98441	0.971831	0.958204	0.8125	0.764706
J1R	347	A347T	0	0	0	0.00154799	0.00390625	0
J1R	515	S515L	0	0.00222717	0.00176056	0	0.00390625	0
J1R	560	E560K	0	0	0	0.00154799	0.00390625	0
J2L	34	D34-	0	0.013363	0.00176056	0	0	0
J2L	35	N35-	0	0.013363	0.00176056	0	0	0
J2L	36	E36-	0	0.013363	0.00176056	0	0	0
J2L	37	Y37-	0	0.013363	0.00176056	0	0	0
J2L	38	R38-	0	0.013363	0.00176056	0	0	0
J2L	39	S39-	0	0.013363	0.00176056	0	0	0
J2L	40	R40-	0	0.013363	0.00176056	0	0	0
J2L	41	N41-	0	0.013363	0.00176056	0	0	0
J2L	42	L42-	0	0.013363	0.00176056	0	0	0
J2L	43	C43-	0	0.013363	0.00176056	0	0	0
J2L	44	C44-	0	0.013363	0.00176056	0	0	0
J2L	45	L45-	0	0.013363	0.00176056	0	0	0
J2L	46	S46-	0	0.013363	0.00176056	0	0	0
J2L	47	C47-	0	0.013363	0.00176056	0	0	0
J2L	48	P48-	0	0.013363	0.00176056	0	0	0
J2L	49	P49-	0	0.013363	0.00176056	0	0	0
J2L	50	G50-	0	0.013363	0.00176056	0	0	0
J2L	51	T51-	0	0.013363	0.00176056	0	0	0
J2L	52	Y52-	0	0.013363	0.00176056	0	0	0
J2L	53	A53-	0	0.013363	0.00176056	0	0	0
J2L	54	S54F	0.947674	0.937639	0.957746	0.993808	0.878906	0.941176
J2L	54	S54-	0	0.013363	0.00176056	0	0	0
J2L	54	S54L	0	0	0	0	0.109375	0
J2L	55	R55-	0	0.013363	0.00176056	0	0	0
J2L	56	L56-	0	0.013363	0.00176056	0	0	0
J2L	57	C57-	0	0.013363	0.00176056	0	0	0
J2L	58	D58-	0	0.013363	0.00176056	0	0	0
J2L	59	S59-	0	0.013363	0.00176056	0	0	0
J2L	60	K60-	0	0.013363	0.00176056	0	0	0
J2L	61	T61-	0	0.013363	0.00176056	0	0	0
J2L	62	N62-	0	0.013363	0.00176056	0	0	0
J2L	63	T63-	0	0.013363	0.00176056	0	0	0
J2L	64	Q64-	0	0.013363	0.00176056	0	0	0
J2L	65	C65-	0	0.013363	0.00176056	0	0	0
J2L	66	T66-	0	0.013363	0.00176056	0	0	0
J2L	67	P67-	0	0.013363	0.00176056	0	0	0
J2L	68	C68-	0	0.013363	0.00176056	0	0	0
J2L	69	G69-	0	0.013363	0.00176056	0	0	0
J2L	70	S70-	0	0.013363	0.00176056	0	0	0
J2L	71	D71-	0	0.013363	0.00176056	0	0	0
J2L	72	T72-	0	0.013363	0.00176056	0	0	0
J2L	73	F73-	0	0.013363	0.00176056	0	0	0
J2L	74	T74-	0	0.013363	0.00176056	0	0	0
J2L	75	S75-	0	0.013363	0.00176056	0	0	0
J2L	76	H76-	0	0.013363	0.00176056	0	0	0
J2L	77	N77-	0	0.013363	0.00176056	0	0	0
J2L	78	N78-	0	0.013363	0.00176056	0	0	0
J2L	79	H79-	0	0.013363	0.00176056	0	0	0
J2L	80	L80-	0	0.013363	0.00176056	0	0	0
J2L	81	Q81-	0	0.013363	0.00176056	0	0	0
J2L	82	A82-	0	0.013363	0.00176056	0	0	0
J2L	83	C83-	0	0.013363	0.00176056	0	0	0
J2L	84	L84-	0	0.013363	0.00176056	0	0	0
J2L	85	S85-	0	0.013363	0.00176056	0	0	0
J2L	86	C86-	0	0.013363	0.00176056	0	0	0
J2L	87	N87-	0	0.013363	0.00176056	0	0	0
J2L	88	G88-	0	0.013363	0.00176056	0	0	0
J2L	89	R89-	0	0.013363	0.00176056	0	0	0
J2L	90	C90-	0	0.013363	0.00176056	0	0	0
J2L	91	D91-	0	0.013363	0.00176056	0	0	0
J2L	92	S92-	0	0.013363	0.00176056	0	0	0
J2L	93	N93-	0	0.013363	0.00176056	0	0	0
J2L	94	Q94-	0	0.013363	0.00176056	0	0	0
J2L	95	V95-	0	0.013363	0.00176056	0	0	0
J2L	96	E96-	0	0.013363	0.00176056	0	0	0
J2L	97	T97-	0	0.013363	0.00176056	0	0	0
J2L	98	R98-	0	0.013363	0.00176056	0	0	0
J2L	99	S99-	0	0.013363	0.00176056	0	0	0
J2L	100	C100-	0	0.013363	0.00176056	0	0	0
J2L	101	N101-	0	0.013363	0.00176056	0	0	0
J2L	102	T102-	0	0.013363	0.00176056	0	0	0
J2L	103	T103-	0	0.013363	0.00176056	0	0	0
J2L	104	H104-	0	0.013363	0.00176056	0	0	0
J2L	105	N105-	0	0.013363	0.00176056	0	0	0
J2L	106	R106-	0	0.013363	0.00176056	0	0	0
J2L	107	I107-	0	0.013363	0.00176056	0	0	0
J2L	108	C108-	0	0.013363	0.00176056	0	0	0
J2L	109	E109-	0	0.013363	0.00176056	0	0	0
J2L	110	C110-	0	0.013363	0.00176056	0	0	0
J2L	111	S111-	0	0.013363	0.00176056	0	0	0
J2L	112	P112-	0	0.013363	0.00176056	0	0	0
J2L	113	G113-	0	0.013363	0.00176056	0	0	0
J2L	114	Y114-	0	0.013363	0.00176056	0	0	0
J2L	115	Y115-	0	0.013363	0.00176056	0	0	0
J2L	116	C116-	0	0.013363	0.00176056	0	0	0
J2L	117	L117-	0	0.013363	0.00176056	0	0	0
J2L	118	L118-	0	0.013363	0.00176056	0	0	0
J2L	119	K119-	0	0.013363	0.00176056	0	0	0
J2L	120	G120-	0	0.013363	0.00176056	0	0	0
J2L	121	A121-	0	0.013363	0.00176056	0	0	0
J2L	122	S122-	0	0.013363	0.00176056	0	0	0
J2L	123	G123-	0	0.013363	0.00176056	0	0	0
J2L	124	C124-	0	0.013363	0.00176056	0	0	0
J2L	125	R125-	0	0.013363	0.00176056	0	0	0
J2L	126	T126-	0	0.013363	0.00176056	0	0	0
J2L	127	C127-	0	0.013363	0.00176056	0	0	0
J2L	128	I128-	0	0.013363	0.00176056	0	0	0
J2L	129	S129-	0	0.013363	0.00176056	0	0	0
J2L	130	K130-	0	0.013363	0.00176056	0	0	0
J2L	131	T131-	0	0.013363	0.00176056	0	0	0
J2L	132	K132-	0	0.013363	0.00176056	0	0	0
J2L	133	C133-	0	0.013363	0.00176056	0	0	0
J2L	134	G134-	0	0.013363	0.00176056	0	0	0
J2L	135	I135-	0	0.013363	0.00176056	0	0	0
J2L	136	G136-	0	0.013363	0.00176056	0	0	0
J2L	137	Y137-	0	0.013363	0.00176056	0	0	0
J2L	138	G138-	0	0.013363	0.00176056	0	0	0
J2L	139	V139-	0	0.013363	0.00176056	0	0	0
J2L	140	S140-	0	0.013363	0.00176056	0	0	0
J2L	141	G141-	0	0.013363	0.00176056	0	0	0
J2L	142	Y142-	0	0.013363	0.00176056	0	0	0
J2L	143	T143-	0	0.013363	0.00176056	0	0	0
J2L	144	S144-	0	0.013363	0.00176056	0	0	0
J2L	145	T145-	0	0.013363	0.00176056	0	0	0
J2L	146	G146-	0	0.013363	0.00176056	0	0	0
J2L	147	D147-	0	0.013363	0.00176056	0	0	0
J2L	148	V148-	0	0.013363	0.00176056	0	0	0
J2L	149	I149-	0	0.013363	0.00176056	0	0	0
J2L	150	C150-	0	0.013363	0.00176056	0	0	0
J2L	151	S151-	0	0.013363	0.00176056	0	0	0
J2L	152	P152-	0	0.013363	0.00176056	0	0	0
J2L	153	C153-	0	0.013363	0.00176056	0	0	0
J2L	154	G154-	0	0.013363	0.00176056	0	0	0
J2L	155	P155-	0	0.013363	0.00176056	0	0	0
J2L	156	G156-	0	0.013363	0.00176056	0	0	0
J2L	157	T157-	0	0.013363	0.00176056	0	0	0
J2L	158	Y158-	0	0.013363	0.00176056	0	0	0
J2L	159	S159-	0	0.013363	0.00176056	0	0	0
J2L	160	H160-	0	0.013363	0.00176056	0	0	0
J2L	161	T161-	0	0.013363	0.00176056	0	0	0
J2L	162	V162-	0	0.013363	0.00176056	0	0	0
J2L	163	S163-	0	0.013363	0.00176056	0	0	0
J2L	164	S164-	0	0.013363	0.00176056	0	0	0
J2L	165	T165-	0	0.013363	0.00176056	0	0	0
J2L	166	D166-	0	0.013363	0.00176056	0	0	0
J2L	167	K167-	0	0.013363	0.00176056	0	0	0
J2L	168	C168-	0	0.013363	0.00176056	0	0	0
J2L	169	E169-	0	0.013363	0.00176056	0	0	0
J2L	170	P170-	0	0.013363	0.00176056	0	0	0
J2L	171	V171-	0	0.0155902	0.00176056	0	0	0
J2L	172	V172-	0	0.013363	0.00176056	0	0	0
J2L	173	T173-	0	0.013363	0.00176056	0	0	0
J2L	174	S174-	0	0.013363	0.00176056	0	0	0
J2L	175	N175-	0	0.013363	0.00176056	0	0	0
J2L	176	T176-	0	0.013363	0.00176056	0	0	0
J2L	177	F177-	0	0.013363	0.00176056	0	0	0
J2L	178	N178-	0	0.013363	0.00176056	0	0	0
J2L	179	Y179-	0	0.013363	0.00176056	0	0	0
J2L	180	I180-	0	0.013363	0.00176056	0	0	0
J2L	181	D181-	0	0.013363	0.00176056	0	0	0
J2L	182	V182-	0	0.013363	0.00176056	0	0	0
J2L	183	E183-	0	0.013363	0.00176056	0	0	0
J2L	184	I184-	0	0.013363	0.00176056	0	0	0
J2L	185	N185-	0	0.013363	0.00176056	0	0	0
J2L	186	L186-	0	0.013363	0.00176056	0	0	0
J2L	187	Y187-	0	0.013363	0.00176056	0	0	0
J2L	188	P188-	0	0.013363	0.00176056	0	0	0
J2L	189	V189-	0	0.013363	0.00176056	0	0	0
J2L	190	N190-	0	0.013363	0.00176056	0	0	0
J2L	191	D191-	0	0.013363	0.00176056	0	0	0
J2L	192	T192-	0	0.013363	0.00176056	0	0	0
J2L	193	S193-	0	0.013363	0.00176056	0	0	0
J2L	193	S193L	0	0	0.00528169	0	0	0
J2L	194	C194-	0	0.013363	0.00176056	0	0	0
J2L	195	T195-	0	0.013363	0.00176056	0	0	0
J2L	196	R196-	0	0.013363	0.00176056	0	0	0
J2L	196	R196W	0	0	0.00176056	0	0	0
J2L	197	T197-	0	0.013363	0.00176056	0	0	0
J2L	198	T198-	0	0.013363	0.00176056	0	0	0
J2L	199	T199-	0	0.013363	0.00176056	0	0	0
J2L	200	T200-	0	0.013363	0.00176056	0	0	0
J2L	201	G201-	0	0.013363	0.00176056	0	0	0
J2L	202	L202-	0	0.013363	0.00176056	0	0	0
J2L	203	S203-	0	0.013363	0.00176056	0	0	0
J2L	204	E204-	0	0.013363	0.00176056	0	0	0
J2L	205	S205-	0	0.013363	0.00176056	0	0	0
J2L	206	I206-	0	0.013363	0.00176056	0	0	0
J2L	207	S207L	0.00581395	0	0	0	0	0
J2L	207	S207-	0	0.013363	0.00176056	0	0	0
J2L	208	T208-	0	0.013363	0.00176056	0	0	0
J2L	209	S209-	0	0.013363	0.00176056	0	0	0
J2L	210	E210-	0	0.013363	0.00176056	0	0	0
J2L	211	L211-	0	0.013363	0.00176056	0	0	0
J2L	212	T212-	0	0.013363	0.00176056	0	0	0
J2L	213	I213-	0	0.013363	0.00176056	0	0	0
J2L	214	T214-	0	0.013363	0.00176056	0	0	0
J2L	215	M215-	0	0.013363	0.00176056	0	0	0
J2L	216	N216-	0	0.013363	0.00176056	0	0	0
J2L	217	H217-	0	0.013363	0.00176056	0	0	0
J2L	218	K218-	0	0.013363	0.00176056	0	0	0
J2L	219	D219-	0	0.013363	0.00176056	0	0	0
J2L	220	C220-	0	0.013363	0.00176056	0	0	0
J2L	221	D221-	0	0.013363	0.00176056	0	0	0
J2L	222	P222-	0	0.013363	0.00176056	0	0	0
J2L	223	V223-	0	0.013363	0.00176056	0	0	0
J2L	224	F224-	0	0.013363	0.00176056	0	0	0
J2L	225	R225-	0	0.013363	0.00176056	0	0	0
J2L	226	A226-	0	0.013363	0.00176056	0	0	0
J2L	227	E227-	0	0.013363	0.00176056	0	0	0
J2L	228	Y228-	0	0.013363	0.00176056	0	0	0
J2L	229	F229-	0	0.013363	0.00176056	0	0	0
J2L	230	S230-	0	0.013363	0.00176056	0	0	0
J2L	231	V231-	0	0.013363	0.00176056	0	0	0
J2L	232	L232-	0	0.013363	0.00176056	0	0	0
J2L	233	N233-	0	0.013363	0.00176056	0	0	0
J2L	234	N234-	0	0.013363	0.00176056	0	0	0
J2L	235	V235-	0	0.013363	0.00176056	0	0	0
J2L	236	A236-	0	0.013363	0.00176056	0	0	0
J2L	237	T237-	0	0.013363	0.00176056	0	0	0
J2L	238	S238-	0	0.013363	0.00176056	0	0	0
J2L	238	S238L	0	0.00222717	0.00352113	0.00619195	0	0
J2L	239	G239-	0	0.013363	0.00176056	0	0	0
J2L	240	F240-	0	0.013363	0.00176056	0	0	0
J2L	241	F241-	0	0.013363	0.00176056	0	0	0
J2L	242	T242-	0	0.013363	0.00176056	0	0	0
J2L	243	G243-	0	0.013363	0.00176056	0	0	0
J2L	244	E244-	0	0.013363	0.00176056	0	0	0
J2L	245	N245-	0	0.013363	0.00176056	0	0	0
J2L	246	R246-	0	0.013363	0.00176056	0	0	0
J2L	247	Y247-	0	0.013363	0.00176056	0	0	0
J2L	248	Q248-	0	0.013363	0.00176056	0	0	0
J2L	249	N249-	0	0.013363	0.00176056	0	0	0
J2L	250	T250-	0	0.013363	0.00176056	0	0	0
J2L	251	S251-	0	0.013363	0.00176056	0	0	0
J2L	252	K252-	0	0.013363	0.00176056	0	0	0
J2L	253	I253-	0	0.013363	0.00176056	0	0	0
J2L	254	C254-	0	0.013363	0.00176056	0	0	0
J2L	255	T255-	0	0.013363	0.00176056	0	0	0
J2L	256	L256-	0	0.013363	0.00176056	0	0	0
J2L	257	N257-	0	0.013363	0.00176056	0	0	0
J2L	258	F258-	0	0.013363	0.00176056	0	0	0
J2L	259	E259-	0	0.013363	0.00176056	0	0	0
J2L	260	I260-	0	0.013363	0.00176056	0	0	0
J2L	261	K261-	0	0.013363	0.00176056	0	0	0
J2L	262	C262-	0	0.013363	0.00176056	0	0	0
J2L	263	N263-	0	0.013363	0.00176056	0	0	0
J2L	264	N264-	0	0.013363	0.00176056	0	0	0
J2L	265	K265-	0	0.013363	0.00176056	0	0	0
J2L	266	D266-	0	0.013363	0.00176056	0	0	0
J2L	267	S267-	0	0.013363	0.00176056	0	0	0
J2L	268	S268-	0	0.013363	0.00176056	0	0	0
J2L	269	S269-	0	0.013363	0.00176056	0	0	0
J2L	270	K270-	0	0.013363	0.00176056	0	0	0
J2L	271	Q271-	0	0.013363	0.00176056	0	0	0
J2L	272	L272-	0	0.013363	0.00176056	0	0	0
J2L	273	T273-	0	0.013363	0.00176056	0	0	0
J2L	274	K274-	0	0.013363	0.00176056	0	0	0
J2L	275	T275-	0	0.013363	0.00176056	0	0	0
J2L	276	K276-	0	0.013363	0.00176056	0	0	0
J2L	277	N277-	0	0.013363	0.00176056	0	0	0
J2L	278	D278-	0	0.013363	0.00176056	0	0	0
J2L	279	T279-	0	0.013363	0.00176056	0	0	0
J2L	280	I280-	0	0.013363	0.00176056	0	0	0
J2L	281	M281-	0	0.013363	0.00176056	0	0	0
J2L	282	P282-	0	0.013363	0.00176056	0	0	0
J2L	283	H283-	0	0.013363	0.00176056	0	0	0
J2L	284	S284-	0	0.013363	0.00176056	0	0	0
J2L	285	E285-	0	0.013363	0.00176056	0	0	0
J2L	286	T286-	0	0.013363	0.00176056	0	0	0
J2L	287	V287-	0	0.013363	0.00176056	0	0	0
J2L	288	T288-	0	0.013363	0.00176056	0	0	0
J2L	289	L289-	0	0.013363	0.00176056	0	0	0
J2L	290	V290-	0	0.013363	0.00176056	0	0	0
J2L	291	G291-	0	0.013363	0.00176056	0	0	0
J2L	292	D292-	0	0.013363	0.00176056	0	0	0
J2L	293	C293-	0	0.013363	0.00176056	0	0	0
J2L	294	L294-	0	0.013363	0.00176056	0	0	0
J2L	295	S295-	0	0.013363	0.00176056	0	0	0
J2L	296	S296-	0	0.013363	0.00176056	0	0	0
J2L	297	V297-	0	0.013363	0.00176056	0	0	0
J2L	298	D298-	0	0.013363	0.00176056	0	0	0
J2L	299	I299-	0	0.013363	0.00176056	0	0	0
J2L	300	Y300-	0	0.013363	0.00176056	0	0	0
J2L	301	I301-	0	0.013363	0.00176056	0	0	0
J2L	302	L302-	0	0.013363	0.00176056	0	0	0
J2L	303	Y303-	0	0.013363	0.00176056	0	0	0
J2L	304	S304-	0	0.013363	0.00176056	0	0	0
J2L	305	N305-	0	0.013363	0.00176056	0	0	0
J2L	306	T306-	0	0.013363	0.00176056	0	0	0
J2L	307	N307-	0	0.013363	0.00176056	0	0	0
J2L	308	T308-	0	0.013363	0.00176056	0	0	0
J2L	309	Q309-	0	0.013363	0.00176056	0	0	0
J2L	310	D310-	0	0.013363	0.00176056	0	0	0
J2L	311	Y311-	0	0.013363	0.00176056	0	0	0
J2L	312	E312-	0	0.013363	0.00176056	0	0	0
J2L	313	N313-	0	0.013363	0.00176056	0	0	0
J2L	314	D314-	0	0.013363	0.00176056	0	0	0
J2L	315	T315-	0	0.013363	0.00176056	0	0	0
J2L	316	I316-	0	0.013363	0.00176056	0	0	0
J2L	317	S317-	0	0.013363	0.00176056	0	0	0
J2L	318	Y318-	0	0.013363	0.00176056	0	0	0
J2L	319	H319-	0	0.013363	0.00176056	0	0	0
J2L	320	M320-	0	0.013363	0.00176056	0	0	0
J2L	321	G321-	0	0.013363	0.00176056	0	0	0
J2L	322	N322-	0	0.013363	0.00176056	0	0	0
J2L	323	V323-	0	0.013363	0.00176056	0	0	0
J2L	324	L324-	0	0.013363	0.00176056	0	0	0
J2L	325	D325-	0	0.013363	0.00176056	0	0	0
J2L	326	V326-	0	0.013363	0.00176056	0	0	0
J2L	327	N327-	0	0.013363	0.00176056	0	0	0
J2L	328	S328-	0	0.013363	0.00176056	0	0	0
J2L	329	H329-	0	0.013363	0.00176056	0	0	0
J2L	330	M330-	0	0.013363	0.00176056	0	0	0
J2L	331	P331-	0	0.013363	0.00176056	0	0	0
J2L	332	A332-	0	0.013363	0.00176056	0	0	0
J2L	333	S333-	0	0.013363	0.00176056	0	0	0
J2L	334	C334-	0	0.013363	0.00176056	0	0	0
J2L	335	D335-	0	0.013363	0.00176056	0	0	0
J2L	336	I336-	0	0.013363	0.00176056	0	0	0
J2L	337	H337-	0	0.013363	0.00176056	0	0	0
J2L	338	K338-	0	0.013363	0.00176056	0	0	0
J2L	339	L339-	0	0.013363	0.00176056	0	0	0
J2L	340	I340-	0	0.013363	0.00176056	0	0	0
J2L	341	T341-	0	0.013363	0.00176056	0	0	0
J2L	342	N342-	0	0.013363	0.00176056	0	0	0
J2L	343	S343-	0	0.013363	0.00176056	0	0	0
J2L	344	Q344-	0	0.013363	0.00176056	0	0	0
J2L	345	N345-	0	0.013363	0.00176056	0	0	0
J2L	346	P346-	0	0.013363	0.00176056	0	0	0
J2L	347	T347-	0	0.013363	0.00176056	0	0	0
J2L	348	H348-	0	0.013363	0.00176056	0	0	0
J2L	349	L349-	0	0.013363	0.00176056	0	0	0
J2L	350	*350-	0	0.013363	0.00176056	0	0	0
J2R	28	S28-	0	0.00222717	0	0	0	0
J2R	29	N29-	0	0.00222717	0	0	0	0
J2R	30	G30-	0	0.00222717	0	0	0	0
J2R	31	K31-	0	0.00222717	0	0	0	0
J2R	32	C32-	0	0.00222717	0	0	0	0
J2R	33	K33-	0	0.013363	0.00176056	0	0	0
J2R	34	D34-	0	0.013363	0.00176056	0	0	0
J2R	35	N35-	0	0.013363	0.00176056	0	0	0
J2R	36	E36-	0	0.013363	0.00176056	0	0	0
J2R	37	Y37-	0	0.013363	0.00176056	0	0	0
J2R	38	R38-	0	0.013363	0.00176056	0	0	0
J2R	39	S39-	0	0.013363	0.00176056	0	0	0
J2R	40	R40-	0	0.013363	0.00176056	0	0	0
J2R	41	N41-	0	0.013363	0.00176056	0	0	0
J2R	42	L42-	0	0.013363	0.00176056	0	0	0
J2R	43	C43-	0	0.013363	0.00176056	0	0	0
J2R	44	C44-	0	0.013363	0.00176056	0	0	0
J2R	45	L45-	0	0.013363	0.00176056	0	0	0
J2R	46	S46-	0	0.013363	0.00176056	0	0	0
J2R	47	C47-	0	0.013363	0.00176056	0	0	0
J2R	48	P48-	0	0.013363	0.00176056	0	0	0
J2R	49	P49-	0	0.013363	0.00176056	0	0	0
J2R	50	G50-	0	0.013363	0.00176056	0	0	0
J2R	51	T51-	0	0.013363	0.00176056	0	0	0
J2R	52	Y52-	0	0.013363	0.00176056	0	0	0
J2R	53	A53-	0	0.013363	0.00176056	0	0	0
J2R	54	S54F	0.953488	0.944321	0.957746	0.956656	0.808594	0.764706
J2R	54	S54-	0	0.013363	0.00176056	0	0	0
J2R	55	R55-	0	0.013363	0.00176056	0	0	0
J2R	56	L56-	0	0.013363	0.00176056	0	0	0
J2R	57	C57-	0	0.013363	0.00176056	0	0	0
J2R	58	D58-	0	0.013363	0.00176056	0	0	0
J2R	59	S59-	0	0.013363	0.00176056	0	0	0
J2R	60	K60-	0	0.013363	0.00176056	0	0	0
J2R	61	T61-	0	0.013363	0.00176056	0	0	0
J2R	62	N62-	0	0.013363	0.00176056	0	0	0
J2R	63	T63-	0	0.013363	0.00176056	0	0	0
J2R	64	Q64-	0	0.013363	0.00176056	0	0	0
J2R	65	C65-	0	0.013363	0.00176056	0	0	0
J2R	66	T66-	0	0.013363	0.00176056	0	0	0
J2R	67	P67-	0	0.013363	0.00176056	0	0	0
J2R	68	C68-	0	0.013363	0.00176056	0	0	0
J2R	69	G69-	0	0.013363	0.00176056	0	0	0
J2R	70	S70-	0	0.013363	0.00176056	0	0	0
J2R	71	D71-	0	0.013363	0.00176056	0	0	0
J2R	72	T72-	0	0.013363	0.00176056	0	0	0
J2R	73	F73-	0	0.013363	0.00176056	0	0	0
J2R	74	T74-	0	0.013363	0.00176056	0	0	0
J2R	75	S75-	0	0.013363	0.00176056	0	0	0
J2R	76	H76-	0	0.013363	0.00176056	0	0	0
J2R	77	N77-	0	0.013363	0.00176056	0	0	0
J2R	78	N78-	0	0.013363	0.00176056	0	0	0
J2R	79	H79-	0	0.013363	0.00176056	0	0	0
J2R	80	L80-	0	0.013363	0.00176056	0	0	0
J2R	81	Q81-	0	0.013363	0.00176056	0	0	0
J2R	82	A82-	0	0.013363	0.00176056	0	0	0
J2R	83	C83-	0	0.013363	0.00176056	0	0	0
J2R	84	L84-	0	0.013363	0.00176056	0	0	0
J2R	85	S85-	0	0.013363	0.00176056	0	0	0
J2R	86	C86-	0	0.013363	0.00176056	0	0	0
J2R	87	N87-	0	0.013363	0.00176056	0	0	0
J2R	88	G88-	0	0.013363	0.00176056	0	0	0
J2R	89	R89-	0	0.013363	0.00176056	0	0	0
J2R	90	C90-	0	0.013363	0.00176056	0	0	0
J2R	91	D91-	0	0.013363	0.00176056	0	0	0
J2R	92	S92-	0	0.013363	0.00176056	0	0	0
J2R	93	N93-	0	0.013363	0.00176056	0	0	0
J2R	94	Q94-	0	0.013363	0.00176056	0	0	0
J2R	95	V95-	0	0.013363	0.00176056	0	0	0
J2R	96	E96-	0	0.013363	0.00176056	0	0	0
J2R	97	T97-	0	0.013363	0.00176056	0	0	0
J2R	98	R98-	0	0.013363	0.00176056	0	0	0
J2R	99	S99-	0	0.013363	0.00176056	0	0	0
J2R	100	C100-	0	0.013363	0.00176056	0	0	0
J2R	101	N101-	0	0.013363	0.00176056	0	0	0
J2R	102	T102-	0	0.013363	0.00176056	0	0	0
J2R	103	T103-	0	0.013363	0.00176056	0	0	0
J2R	104	H104-	0	0.013363	0.00176056	0	0	0
J2R	105	N105-	0	0.013363	0.00176056	0	0	0
J2R	106	R106-	0	0.013363	0.00176056	0	0	0
J2R	107	I107-	0	0.013363	0.00176056	0	0	0
J2R	108	C108-	0	0.013363	0.00176056	0	0	0
J2R	109	E109-	0	0.013363	0.00176056	0	0	0
J2R	110	C110-	0	0.013363	0.00176056	0	0	0
J2R	111	S111-	0	0.013363	0.00176056	0	0	0
J2R	112	P112-	0	0.013363	0.00176056	0	0	0
J2R	113	G113-	0	0.013363	0.00176056	0	0	0
J2R	114	Y114-	0	0.013363	0.00176056	0	0	0
J2R	115	Y115-	0	0.013363	0.00176056	0	0	0
J2R	116	C116-	0	0.013363	0.00176056	0	0	0
J2R	117	L117-	0	0.013363	0.00176056	0	0	0
J2R	118	L118-	0	0.013363	0.00176056	0	0	0
J2R	119	K119-	0	0.013363	0.00176056	0	0	0
J2R	120	G120-	0	0.013363	0.00176056	0	0	0
J2R	121	A121-	0	0.013363	0.00176056	0	0	0
J2R	122	S122-	0	0.013363	0.00176056	0	0	0
J2R	123	G123-	0	0.013363	0.00176056	0	0	0
J2R	124	C124-	0	0.013363	0.00176056	0	0	0
J2R	125	R125-	0	0.013363	0.00176056	0	0	0
J2R	126	T126-	0	0.013363	0.00176056	0	0	0
J2R	127	C127-	0	0.013363	0.00176056	0	0	0
J2R	128	I128-	0	0.013363	0.00176056	0	0	0
J2R	129	S129-	0	0.013363	0.00176056	0	0	0
J2R	130	K130-	0	0.013363	0.00176056	0	0	0
J2R	131	T131-	0	0.013363	0.00176056	0	0	0
J2R	132	K132-	0	0.013363	0.00176056	0	0	0
J2R	133	C133-	0	0.013363	0.00176056	0	0	0
J2R	134	G134-	0	0.013363	0.00176056	0	0	0
J2R	135	I135-	0	0.013363	0.00176056	0	0	0
J2R	136	G136-	0	0.013363	0.00176056	0	0	0
J2R	137	Y137-	0	0.013363	0.00176056	0	0	0
J2R	138	G138-	0	0.013363	0.00176056	0	0	0
J2R	139	V139-	0	0.013363	0.00176056	0	0	0
J2R	140	S140-	0	0.013363	0.00176056	0	0	0
J2R	141	G141-	0	0.013363	0.00176056	0	0	0
J2R	142	Y142-	0	0.013363	0.00176056	0	0	0
J2R	143	T143-	0	0.013363	0.00176056	0	0	0
J2R	144	S144-	0	0.013363	0.00176056	0	0	0
J2R	145	T145-	0	0.013363	0.00176056	0	0	0
J2R	146	G146-	0	0.013363	0.00176056	0	0	0
J2R	147	D147-	0	0.013363	0.00176056	0	0	0
J2R	148	V148-	0	0.013363	0.00176056	0	0	0
J2R	149	I149-	0	0.013363	0.00176056	0	0	0
J2R	150	C150-	0	0.013363	0.00176056	0	0	0
J2R	151	S151-	0	0.013363	0.00176056	0	0	0
J2R	152	P152-	0	0.013363	0.00176056	0	0	0
J2R	153	C153-	0	0.013363	0.00176056	0	0	0
J2R	154	G154-	0	0.013363	0.00176056	0	0	0
J2R	155	P155-	0	0.013363	0.00176056	0	0	0
J2R	156	G156-	0	0.013363	0.00176056	0	0	0
J2R	157	T157-	0	0.013363	0.00176056	0	0	0
J2R	158	Y158-	0	0.013363	0.00176056	0	0	0
J2R	159	S159-	0	0.013363	0.00176056	0	0	0
J2R	160	H160-	0	0.013363	0.00176056	0	0	0
J2R	161	T161-	0	0.013363	0.00176056	0	0	0
J2R	162	V162-	0	0.013363	0.00176056	0	0	0
J2R	163	S163-	0	0.013363	0.00176056	0	0	0
J2R	164	S164-	0	0.013363	0.00176056	0	0	0
J2R	165	T165-	0	0.013363	0.00176056	0	0	0
J2R	166	D166-	0	0.013363	0.00176056	0	0	0
J2R	167	K167-	0	0.013363	0.00176056	0	0	0
J2R	168	C168-	0	0.013363	0.00176056	0	0	0
J2R	169	E169-	0	0.013363	0.00176056	0	0	0
J2R	170	P170-	0	0.013363	0.00176056	0	0	0
J2R	171	V171-	0	0.0155902	0.00176056	0	0	0
J2R	172	V172-	0	0.013363	0.00176056	0	0	0
J2R	173	T173-	0	0.013363	0.00176056	0	0	0
J2R	174	S174-	0	0.013363	0.00176056	0	0	0
J2R	175	N175-	0	0.013363	0.00176056	0	0	0
J2R	176	T176-	0	0.013363	0.00176056	0	0	0
J2R	177	F177-	0	0.013363	0.00176056	0	0	0
J2R	178	N178-	0	0.013363	0.00176056	0	0	0
J2R	179	Y179-	0	0.013363	0.00176056	0	0	0
J2R	180	I180-	0	0.013363	0.00176056	0	0	0
J2R	181	D181-	0	0.013363	0.00176056	0	0	0
J2R	182	V182-	0	0.013363	0.00176056	0	0	0
J2R	183	E183-	0	0.013363	0.00176056	0	0	0
J2R	184	I184-	0	0.013363	0.00176056	0	0	0
J2R	185	N185-	0	0.013363	0.00176056	0	0	0
J2R	186	L186-	0	0.013363	0.00176056	0	0	0
J2R	187	Y187-	0	0.013363	0.00176056	0	0	0
J2R	188	P188-	0	0.013363	0.00176056	0	0	0
J2R	189	V189-	0	0.013363	0.00176056	0	0	0
J2R	190	N190-	0	0.013363	0.00176056	0	0	0
J2R	191	D191-	0	0.013363	0.00176056	0	0	0
J2R	192	T192-	0	0.013363	0.00176056	0	0	0
J2R	193	S193-	0	0.013363	0.00176056	0	0	0
J2R	193	S193L	0	0	0.00528169	0	0	0
J2R	194	C194-	0	0.013363	0.00176056	0	0	0
J2R	195	T195-	0	0.013363	0.00176056	0	0	0
J2R	196	R196-	0	0.013363	0.00176056	0	0	0
J2R	196	R196W	0	0	0.00176056	0	0	0
J2R	197	T197-	0	0.013363	0.00176056	0	0	0
J2R	198	T198-	0	0.013363	0.00176056	0	0	0
J2R	199	T199-	0	0.013363	0.00176056	0	0	0
J2R	200	T200-	0	0.013363	0.00176056	0	0	0
J2R	201	G201-	0	0.013363	0.00176056	0	0	0
J2R	202	L202-	0	0.013363	0.00176056	0	0	0
J2R	203	S203-	0	0.013363	0.00176056	0	0	0
J2R	204	E204-	0	0.013363	0.00176056	0	0	0
J2R	205	S205-	0	0.013363	0.00176056	0	0	0
J2R	206	I206-	0	0.013363	0.00176056	0	0	0
J2R	207	S207L	0.00581395	0	0	0	0	0
J2R	207	S207-	0	0.013363	0.00176056	0	0	0
J2R	208	T208-	0	0.013363	0.00176056	0	0	0
J2R	209	S209-	0	0.013363	0.00176056	0	0	0
J2R	210	E210-	0	0.013363	0.00176056	0	0	0
J2R	211	L211-	0	0.013363	0.00176056	0	0	0
J2R	212	T212-	0	0.013363	0.00176056	0	0	0
J2R	213	I213-	0	0.013363	0.00176056	0	0	0
J2R	214	T214-	0	0.013363	0.00176056	0	0	0
J2R	215	M215-	0	0.013363	0.00176056	0	0	0
J2R	216	N216-	0	0.013363	0.00176056	0	0	0
J2R	217	H217-	0	0.013363	0.00176056	0	0	0
J2R	218	K218-	0	0.013363	0.00176056	0	0	0
J2R	219	D219-	0	0.013363	0.00176056	0	0	0
J2R	220	C220-	0	0.013363	0.00176056	0	0	0
J2R	221	D221-	0	0.013363	0.00176056	0	0	0
J2R	222	P222-	0	0.013363	0.00176056	0	0	0
J2R	223	V223-	0	0.013363	0.00176056	0	0	0
J2R	224	F224-	0	0.013363	0.00176056	0	0	0
J2R	225	R225-	0	0.013363	0.00176056	0	0	0
J2R	226	A226-	0	0.013363	0.00176056	0	0	0
J2R	227	E227-	0	0.013363	0.00176056	0	0	0
J2R	228	Y228-	0	0.013363	0.00176056	0	0	0
J2R	229	F229-	0	0.013363	0.00176056	0	0	0
J2R	230	S230-	0	0.013363	0.00176056	0	0	0
J2R	231	V231-	0	0.013363	0.00176056	0	0	0
J2R	232	L232-	0	0.013363	0.00176056	0	0	0
J2R	233	N233-	0	0.013363	0.00176056	0	0	0
J2R	234	N234-	0	0.013363	0.00176056	0	0	0
J2R	235	V235-	0	0.013363	0.00176056	0	0	0
J2R	236	A236-	0	0.013363	0.00176056	0	0	0
J2R	237	T237-	0	0.013363	0.00176056	0	0	0
J2R	238	S238-	0	0.013363	0.00176056	0	0	0
J2R	238	S238L	0	0.00222717	0.00352113	0.00619195	0	0
J2R	239	G239-	0	0.013363	0.00176056	0	0	0
J2R	240	F240-	0	0.013363	0.00176056	0	0	0
J2R	241	F241-	0	0.013363	0.00176056	0	0	0
J2R	242	T242-	0	0.013363	0.00176056	0	0	0
J2R	243	G243-	0	0.013363	0.00176056	0	0	0
J2R	244	E244-	0	0.013363	0.00176056	0	0	0
J2R	245	N245-	0	0.013363	0.00176056	0	0	0
J2R	246	R246-	0	0.013363	0.00176056	0	0	0
J2R	247	Y247-	0	0.013363	0.00176056	0	0	0
J2R	248	Q248-	0	0.013363	0.00176056	0	0	0
J2R	249	N249-	0	0.013363	0.00176056	0	0	0
J2R	250	T250-	0	0.013363	0.00176056	0	0	0
J2R	251	S251-	0	0.013363	0.00176056	0	0	0
J2R	252	K252-	0	0.013363	0.00176056	0	0	0
J2R	253	I253-	0	0.013363	0.00176056	0	0	0
J2R	254	C254-	0	0.013363	0.00176056	0	0	0
J2R	255	T255-	0	0.013363	0.00176056	0	0	0
J2R	256	L256-	0	0.013363	0.00176056	0	0	0
J2R	257	N257-	0	0.013363	0.00176056	0	0	0
J2R	258	F258-	0	0.013363	0.00176056	0	0	0
J2R	259	E259-	0	0.013363	0.00176056	0	0	0
J2R	260	I260-	0	0.013363	0.00176056	0	0	0
J2R	261	K261-	0	0.013363	0.00176056	0	0	0
J2R	262	C262-	0	0.013363	0.00176056	0	0	0
J2R	263	N263-	0	0.013363	0.00176056	0	0	0
J2R	264	N264-	0	0.013363	0.00176056	0	0	0
J2R	265	K265-	0	0.013363	0.00176056	0	0	0
J2R	266	D266-	0	0.013363	0.00176056	0	0	0
J2R	267	S267-	0	0.013363	0.00176056	0	0	0
J2R	268	S268-	0	0.013363	0.00176056	0	0	0
J2R	269	S269-	0	0.013363	0.00176056	0	0	0
J2R	270	K270-	0	0.013363	0.00176056	0	0	0
J2R	271	Q271-	0	0.013363	0.00176056	0	0	0
J2R	272	L272-	0	0.013363	0.00176056	0	0	0
J2R	273	T273-	0	0.013363	0.00176056	0	0	0
J2R	274	K274-	0	0.013363	0.00176056	0	0	0
J2R	275	T275-	0	0.013363	0.00176056	0	0	0
J2R	276	K276-	0	0.013363	0.00176056	0	0	0
J2R	277	N277-	0	0.013363	0.00176056	0	0	0
J2R	278	D278-	0	0.013363	0.00352113	0	0	0
J2R	279	T279-	0	0.013363	0.00352113	0	0	0
J2R	280	I280-	0	0.013363	0.00352113	0	0	0
J2R	281	M281-	0	0.013363	0.00352113	0	0	0
J2R	282	P282-	0	0.013363	0.00352113	0	0	0
J2R	283	H283-	0	0.013363	0.00352113	0	0	0
J2R	284	S284-	0	0.013363	0.00352113	0	0	0
J2R	285	E285-	0	0.013363	0.00352113	0	0	0
J2R	286	T286-	0	0.013363	0.00352113	0	0	0
J2R	287	V287-	0	0.013363	0.00352113	0	0	0
J2R	288	T288-	0	0.013363	0.00352113	0	0	0
J2R	289	L289-	0	0.013363	0.00352113	0	0	0
J2R	290	V290-	0	0.013363	0.00352113	0	0	0
J2R	291	G291-	0	0.013363	0.00352113	0	0	0
J2R	292	D292-	0	0.013363	0.00352113	0	0	0
J2R	293	C293-	0	0.013363	0.00352113	0	0	0
J2R	294	L294-	0	0.013363	0.00352113	0	0	0
J2R	295	S295-	0	0.013363	0.00352113	0	0	0
J2R	296	S296-	0	0.013363	0.00352113	0	0	0
J2R	297	V297-	0	0.013363	0.00352113	0	0	0
J2R	298	D298-	0	0.013363	0.00352113	0	0	0
J2R	299	I299-	0	0.013363	0.00352113	0	0	0
J2R	300	Y300-	0	0.013363	0.00352113	0	0	0
J2R	301	I301-	0	0.013363	0.00352113	0	0	0
J2R	302	L302-	0	0.013363	0.00352113	0.00154799	0	0
J2R	303	Y303-	0	0.013363	0.00352113	0.00154799	0	0
J2R	304	S304-	0	0.013363	0.00352113	0.00154799	0	0
J2R	305	N305-	0	0.013363	0.00352113	0.00154799	0	0
J2R	306	T306-	0	0.013363	0.00352113	0.00154799	0	0
J2R	307	N307-	0	0.013363	0.00352113	0.00154799	0	0
J2R	308	T308-	0	0.013363	0.00352113	0.00154799	0	0
J2R	309	Q309-	0	0.013363	0.00352113	0.00154799	0	0
J2R	310	D310-	0	0.013363	0.00352113	0.00154799	0	0
J2R	311	Y311-	0	0.013363	0.00352113	0.00154799	0	0
J2R	312	E312-	0	0.013363	0.00352113	0.00154799	0	0
J2R	313	N313-	0	0.013363	0.00352113	0.00154799	0	0
J2R	314	D314-	0	0.013363	0.00352113	0.00154799	0	0
J2R	315	T315-	0	0.013363	0.00352113	0.00154799	0	0
J2R	316	I316-	0	0.013363	0.00352113	0.00154799	0	0
J2R	317	S317-	0	0.013363	0.00352113	0.00154799	0	0
J2R	318	Y318-	0	0.013363	0.00352113	0.00154799	0	0
J2R	319	H319-	0	0.013363	0.00352113	0.00154799	0	0
J2R	320	M320-	0	0.013363	0.00352113	0.00154799	0	0
J2R	321	G321-	0	0.013363	0.00352113	0.00154799	0	0
J2R	322	N322-	0	0.013363	0.00352113	0.00154799	0	0
J2R	323	V323-	0	0.013363	0.00352113	0.00154799	0	0
J2R	324	L324-	0	0.013363	0.00352113	0.00154799	0	0
J2R	325	D325-	0	0.013363	0.00352113	0.00154799	0	0
J2R	326	V326-	0	0.013363	0.00352113	0.00154799	0	0
J2R	327	N327-	0	0.013363	0.00352113	0.00154799	0	0
J2R	328	S328-	0	0.013363	0.00352113	0.00154799	0	0
J2R	329	H329-	0	0.013363	0.00352113	0.00154799	0	0
J2R	330	M330-	0	0.013363	0.00352113	0.00154799	0	0
J2R	331	P331-	0	0.013363	0.00352113	0.00154799	0	0
J2R	332	A332-	0	0.013363	0.00352113	0.00154799	0	0
J2R	333	S333-	0	0.013363	0.00352113	0.00154799	0	0
J2R	334	C334-	0	0.013363	0.00352113	0.00154799	0	0
J2R	335	D335-	0	0.013363	0.00352113	0.00154799	0	0
J2R	336	I336-	0	0.013363	0.00352113	0.00154799	0	0
J2R	337	H337-	0	0.013363	0.00352113	0.00154799	0	0
J2R	338	K338-	0	0.013363	0.00352113	0.00154799	0	0
J2R	339	L339-	0	0.013363	0.00352113	0.00154799	0	0
J2R	340	I340-	0	0.013363	0.00352113	0.00154799	0	0
J2R	341	T341-	0	0.013363	0.00352113	0.00154799	0	0
J2R	342	N342-	0	0.013363	0.00352113	0.00154799	0	0
J2R	343	S343-	0	0.013363	0.00352113	0.00154799	0	0
J2R	344	Q344-	0	0.013363	0.00352113	0.00154799	0	0
J2R	345	N345-	0	0.013363	0.00352113	0.00154799	0	0
J2R	346	P346-	0	0.013363	0.00352113	0.00154799	0	0
J2R	347	T347-	0	0.013363	0.00352113	0.00154799	0	0
J2R	348	H348-	0	0.013363	0.00352113	0.00154799	0	0
J2R	349	L349-	0	0.013363	0.00352113	0.00154799	0	0
J2R	350	*350-	0	0.013363	0.00352113	0.00154799	0	0
J3L	17	Y17C	0	0	0.00176056	0	0	0
J3L	34	V34A	0	0	0.00176056	0	0	0
J3L	61	C61R	0	0	0.00176056	0	0	0
J3L	104	K104-	0	0	0.00176056	0	0	0
J3L	234	T234I	0	0	0.00176056	0	0	0
J3L	264	D264N	0.947674	0.975501	0.975352	0.995356	0.988281	0.941176
J3L	289	H289Y	0	0	0.00176056	0	0	0
J3L	347	A347T	0	0	0	0.00154799	0.00390625	0
J3L	433	C433R	0	0	0.00176056	0	0	0
J3L	501	Y501C	0.00581395	0	0	0	0	0
J3L	515	S515L	0	0.00222717	0.00176056	0	0.00390625	0
J3L	560	E560K	0	0	0	0.00154799	0.00390625	0
J3R	92	L92F	0	0	0.00352113	0	0.00390625	0
J3R	105	S105L	0.953488	0.971047	0.97007	0.955108	0.808594	0.764706
J3R	174	S174P	0	0	0.00176056	0	0	0
J3R	225	S225L	0	0.00222717	0	0.00464396	0.00390625	0
L1R	82	K82-	0	0	0.00352113	0	0	0
L3R	25	E25K	0	0	0	0.00154799	0	0
L3R	32	K32-	0.00581395	0	0.00352113	0	0	0
L3R	108	D108N	0.00581395	0.00222717	0.00880282	0	0.00390625	0
L3R	125	K125-	0.00581395	0	0.00176056	0	0	0
L3R	143	R143Q	0	0	0.00352113	0	0	0
L3R	234	K234-	0.0116279	0	0.00528169	0	0	0
L3R	328	S328F	0	0	0	0.00154799	0.0078125	0
L4R	23	P23S	0	0	0	0.00154799	0.0078125	0
L4R	182	S182L	0	0.00222717	0.00352113	0	0	0
L5L	2	T2K	0	0	0	0.00154799	0	0
L5L	50	D50N	0	0	0.00176056	0	0	0
L5L	58	K58-	0.0116279	0	0.00352113	0	0	0
L5L	101	V101I	0	0	0.00176056	0	0	0
L6R	426	E426-	0	0	0.00176056	0	0	0
L6R	427	Q427P	0	0	0.00352113	0.00928793	0.0078125	0
L6R	428	N428D	0	0	0.00528169	0.0201238	0.0078125	0
L6R	527	D527N	0	0	0.00352113	0.00154799	0	0
L6R	616	G616R	0	0	0.00176056	0	0	0
L6R	658	D658N	0	0	0.00176056	0	0	0
L6R	734	S734L	0.988372	0.995546	0.980634	0.995356	0.988281	1
L6R	794	V794I	0	0	0	0.00154799	0	0
L6R	815	A815T	0.00581395	0.00222717	0	0	0	0
L6R	830	Q830R	0	0	0.00176056	0	0	0
L6R	1137	D1137N	0	0	0	0.00464396	0	0
L6R	1273	S1273F	0	0	0	0	0.00390625	0
M1R	60	D60N	0	0	0	0.00154799	0	0
M1R	109	E109K	0	0	0	0	0.00390625	0
M1R	123	D123N	0	0.00222717	0	0	0	0
M2R	82	F82-	0	0.00222717	0.00352113	0	0	0
M3L	29	E29K	0	0	0	0.00154799	0	0
M3L	40	D40N	0	0.00222717	0	0	0	0
M3L	123	H123Y	0	0	0	0.00154799	0.00390625	0
M3L	181	R181K	0	0.00445434	0	0	0	0
M3L	264	K264-	0.0174419	0	0.00352113	0	0	0
M4R	98	D98-	0	0	0.00352113	0	0	0
M4R	137	S137L	0	0	0	0	0.00390625	0
M4R	162	E162K	0.988372	0.995546	0.978873	0.995356	0.988281	1
M4R	188	S188F	0	0.0244989	0.00880282	0.00154799	0	0
M5R	48	R48K	0	0	0.00176056	0.00154799	0	0
M5R	103	V103L	0	0	0	0.00154799	0	0
M5R	124	D124N	0.00581395	0.0111359	0.0193662	0.0108359	0.015625	0
N1R	113	S113L	0	0.00222717	0.00352113	0.00309598	0	0
N3R	12	S12L	0	0	0.00176056	0.00309598	0.00390625	0
N3R	57	D57-	0	0	0	0	0.00390625	0
N3R	84	R84K	0.0465116	0.0400891	0.0228873	0.0588235	0.0273438	0
N3R	87	R87-	0	0	0.00352113	0	0	0
N3R	124	T124-	0	0	0	0.0386997	0.179688	0.176471
N3R	125	E125-	0	0	0	0.0386997	0.179688	0.176471
N3R	126	I126-	0	0	0	0.0479876	0.1875	0.176471
N3R	142	S142L	0	0	0.00352113	0.00309598	0.00390625	0
N3R	164	R164K	0	0	0	0.00309598	0	0.470588
N4R	14	H14-	0	0	0.00352113	0	0	0
N4R	15	D15-	0	0.00222717	0	0	0	0
N4R	16	D16-	0	0.00222717	0	0	0	0
N4R	17	L17-	0	0.00222717	0	0	0	0
N4R	18	D18-	0	0.00222717	0	0	0	0
N4R	19	L19-	0	0.00222717	0	0	0	0
N4R	20	W20-	0	0.00222717	0	0	0	0
N4R	21	S21-	0	0.00222717	0	0	0	0
N4R	22	L22-	0	0.00222717	0	0	0	0
N4R	23	S23-	0	0.00222717	0	0	0	0
N4R	24	L24-	0	0.00222717	0	0	0	0
N4R	25	V25-	0	0.00222717	0	0	0	0
N4R	26	D26-	0	0.00222717	0	0	0	0
N4R	27	D27-	0	0.00222717	0	0	0	0
N4R	28	Y28-	0	0.00222717	0	0	0	0
N4R	29	K29-	0	0.00222717	0	0	0	0
N4R	30	K30-	0	0.00222717	0	0	0	0
N4R	31	H31-	0	0.00222717	0	0	0	0
N4R	32	G32-	0	0.00222717	0	0	0	0
N4R	33	L33-	0	0.00222717	0	0	0	0
N4R	34	G34-	0	0.00222717	0	0	0	0
N4R	35	V35-	0	0.00222717	0	0	0	0
N4R	36	D36-	0	0.00222717	0	0	0	0
N4R	37	C37-	0	0.00222717	0	0	0	0
N4R	38	Y38-	0	0.00222717	0	0	0	0
N4R	39	V39-	0	0.00222717	0	0	0	0
N4R	40	L40-	0	0.00222717	0	0	0	0
N4R	41	E41-	0	0.00222717	0	0	0	0
N4R	42	P42-	0	0.00222717	0	0	0	0
N4R	43	V43-	0	0.00222717	0	0	0	0
N4R	44	V44-	0	0.00222717	0	0	0	0
N4R	45	D45-	0	0.00222717	0	0	0	0
N4R	46	R46-	0	0.00222717	0	0	0	0
N4R	47	K47-	0	0.00222717	0	0	0	0
N4R	48	I48-	0	0.00222717	0	0	0	0
N4R	49	F49-	0	0.00222717	0	0	0	0
N4R	50	D50-	0	0.00222717	0	0	0	0
N4R	51	R51-	0	0.00222717	0	0	0	0
N4R	52	F52-	0	0.00222717	0	0	0	0
N4R	53	L53-	0	0.00222717	0	0	0	0
N4R	54	L54-	0	0.00222717	0	0	0	0
N4R	55	E55-	0	0.00222717	0	0	0	0
N4R	56	P56-	0	0.00222717	0	0	0	0
N4R	57	I57-	0	0.00222717	0	0	0	0
N4R	58	C58-	0	0.00222717	0	0	0	0
N4R	59	D59-	0	0.00222717	0	0	0	0
N4R	60	P60-	0	0.00222717	0	0	0	0
N4R	61	V61-	0	0.00222717	0	0	0	0
N4R	62	D62-	0	0.00222717	0	0	0	0
N4R	63	V63-	0	0.00222717	0	0	0	0
N4R	64	L64-	0	0.00222717	0	0	0	0
[truncated: 432 more rows]
